# Supplementary material for: Glucuronoyl Esterase of Pathogenic Phanerochaete carnosa Induces Immune Responses in Aspen Independently of Its Enzymatic Activity
Source: Plant Biotechnol J. 2025 Sep 17;24(2):602–19. doi: 10.1111/pbi.70357 (PMC12906814; doi:10.1111/pbi.70357)
Supplement: Supplementary file 3 — Table S1: All differentially expressed genes in each transgenic line expressing PcGCE, 35S:PcGCE‐10 and ‐23, and each leaf developmental stage, leaf 21 and leaf 23, sorted according to MAPMAN biological process. Table S2: Differentially expressed genes in both transgenic lines expressing PcGCE, 35S:PcGCE‐10 and ‐23, and either leaf developmental stage, leaf 21 and leaf 23, listed according to functional classification. Table S3: All differentially expressed genes in each transgenic WP:PcGCE line, WP:PcGCE‐ 8 and ‐14 and each leaf developmental stage, leaf 21 and leaf 23, sorted according to MAPMAN biological process. Table S4: Differentially abundant hormones, their degradation products and their precursors in leaves 21 and 23 of transgenic plants (WP:PcGCE‐8 and ‐14, combined) compared to WT. Table S5: Differentially abundant metabolites in leaves 21 and 23 of transgenic plants (WP:PcGCE‐8 and ‐14, combined) compared to WT. Table S6: All differentially expressed genes in transgenic line PcGCE‐10 at two developmental stages, leaf 8 and leaf 11, sorted according to MAPMAN biological process. Table S7: Gene ontology (GO) enrichment analysis of DE genes in leaf 8 and 11 of 35S:PcGCE‐10 plants compared to WT. Table S8: Primers used in this study. Table S9: Phytohormones and related compounds quantified by hormonomics analysis. Table S10: Codes of samples deposited at the European Nucleotide Archive (ENA) at EMBL‐EBI (https://www.ebi.ac.uk/ena/browser/home), under accession ID PRJEB47981. [file PBI-24-602-s001.xlsx]

## Sheet: Tab S1-DE genes L21L23
Table S1. All differentially expressed genes in each transgenic line expressing PcGCE, 35S:PcGCE-10 and -23, and each leaf developmental stage, leaf 21 and leaf 23, sorted according to MAPMAN biological process. Shown are log2(fold change) expression data for genes with Padj<0.05 and abs(Log2FC )> 0.3.
Potri ID	Log2FC				Source: https://www.uniprot.org/uniprot/?query=proteome:UP000006729	Source: https://popgenie.org/	Source: https://mapman.gabipd.org/mapmanstore	Source: https://www.arabidopsis.org/download/index-auto.jsp?dir=/download_files/GO_and_PO_Annotations	Source: https://mapman.gabipd.org/mapmanstore	Kumar et al. 2019. Plant J, 99: 598-609				Kumar et al. 2020. Front. Plant Sci. 11:588846
	Leaf 21		Leaf 23		P. trichocarpa				P. trichocarpa
	Line 10	Line 23	Line 10	Line 23	UNIPROT_Entry	Closest At	MAPMAN_AT	At gene name	MAPMAN_BiolProcess	CAZY Family	Pt gene name	Attribute 1	Attribute 2	PtMD name	Clade
Potri.014G008300		1.43				AT5G65890	AT5G65890	ACR1	'amino acid metabolism'
Potri.007G006500			1.02		B9HFZ1	AT5G65890	AT5G65890	ACR1	'amino acid metabolism'
Potri.008G010400	-0.48		-1.17		U5G1C8		AT1G16880	ACR11	'amino acid metabolism'
Potri.010G248700	-0.96		-0.9		B9HVE6		AT1G16880	ACR11	'amino acid metabolism'
Potri.008G020700		0.97	0.64	1.1	B9HKQ3		AT5G04740	ACR12	'amino acid metabolism'
Potri.006G256500			1.84	1.73	U5GEL8		AT5G25320		'amino acid metabolism'
Potri.T148100			1.75	1.27			AT5G25320		'amino acid metabolism'
Potri.018G025500	1.93	3.04	4.84	4.27			AT5G25320		'amino acid metabolism'
Potri.010G170200			1.27		B9HY17	AT5G65940	AT5G65940	CHY1	'amino acid metabolism.degradation.aromatic aa.tryptophan'
Potri.002G057700			1.27	1.62	A9PBA7		AT1G06550		'amino acid metabolism.degradation.aromatic aa.tryptophan'
Potri.006G155700				0.38	B9H997		AT4G13360		'amino acid metabolism.degradation.aromatic aa.tryptophan'
Potri.006G009200			0.51	0.81	B9HCF9		AT1G12050	FAH	'amino acid metabolism.degradation.aromatic aa.tyrosine'
Potri.001G374100	-1.09	-0.66	-0.8	-0.81	B9GGF0	AT5G54080	AT5G54080	HGO	'amino acid metabolism.degradation.aromatic aa.tyrosine'
Potri.017G013800			-0.74		U5FKS2		AT5G36160	TAT2	'amino acid metabolism.degradation.aromatic aa.tyrosine'
Potri.017G014200			0.81		U5FHW7		AT5G36160	TAT2	'amino acid metabolism.degradation.aromatic aa.tyrosine'
Potri.017G013900	-0.69		-0.94		U5FMD4		AT5G53970	TAT7	'amino acid metabolism.degradation.aromatic aa.tyrosine'
Potri.017G014000			-1.14		U5FHC3		AT5G53970	TAT7	'amino acid metabolism.degradation.aromatic aa.tyrosine'
Potri.011G115100	0.56		0.95	0.53	B9HZQ9		AT5G53970	TAT7	'amino acid metabolism.degradation.aromatic aa.tyrosine'
Potri.014G124100			-0.6		B9I9M2		AT1G77670		'amino acid metabolism.degradation.aromatic aa.tyrosine'
Potri.010G011000		0.46	0.56	0.85	B9HXS1		AT4G15940		'amino acid metabolism.degradation.aromatic aa.tyrosine'
Potri.012G063400	-0.34		-0.58	-0.36	B9N9V4		AT5G08100	ASPGA1	'amino acid metabolism.degradation.aspartate family.asparagine.L-asparaginase'
Potri.014G022900			1.14	1.16	B9IC65		AT3G16150	ASPGB1	'amino acid metabolism.degradation.aspartate family.asparagine.L-asparaginase'
Potri.006G134300	-1.1	-0.71	-0.91	-0.62		AT4G33150	AT4G33150	LKR	'amino acid metabolism.degradation.aspartate family.lysine'
Potri.006G134200	-1.01	-0.76	-0.85	-0.64		AT4G33150	AT4G33150	LKR	'amino acid metabolism.degradation.aspartate family.lysine'
Potri.001G153300	-0.57		-0.47	-0.49	U5GVU3		AT4G16800		'amino acid metabolism.degradation.aspartate family.lysine'
Potri.001G320500			0.79	0.67	B9GFJ3	AT4G13940	AT4G13940	HOG1	'amino acid metabolism.degradation.aspartate family.methionine'
Potri.017G123300			-0.87			AT1G66520	AT1G66520	pde194	'amino acid metabolism.degradation.aspartate family.methionine'
Potri.001G084000	0.92	1.72	2.79	2.94	B9GK77	AT1G64660	AT1G64660	MGL	'amino acid metabolism.degradation.aspartate family.methionine.methionine gamma-lyase'
Potri.004G214900			-1.28				AT1G08110	AtGLYI2	'amino acid metabolism.degradation.aspartate family.threonine'
Potri.009G007200			-0.42		A9P8N6		AT1G08110	AtGLYI2	'amino acid metabolism.degradation.aspartate family.threonine'
Potri.006G160600	-0.49	-0.52	-0.97	-0.33	B9N7C4		AT1G67280	AtGLYI6	'amino acid metabolism.degradation.aspartate family.threonine'
Potri.006G239800		-1.37			U5GC63		AT1G67280	AtGLYI6	'amino acid metabolism.degradation.aspartate family.threonine'
Potri.018G084800	-0.31	-0.35	-0.8		B9ILR3		AT1G67280	AtGLYI6	'amino acid metabolism.degradation.aspartate family.threonine'
Potri.018G042100	-0.79		-1.68		B9IKJ9		AT1G67280	AtGLYI6	'amino acid metabolism.degradation.aspartate family.threonine'
Potri.009G068600	1.17	0.89	1.15	1.21	B9HNI0		AT2G26800	HGML	'amino acid metabolism.degradation.branched chain group.leucine'
Potri.006G036800	-0.6		-0.38		B9H8T5		AT2G26800	HGML	'amino acid metabolism.degradation.branched chain group.leucine'
Potri.009G011700	-1.2		-0.52		B9HQB4	AT3G45300	AT3G45300	IVD	'amino acid metabolism.degradation.branched chain group.leucine'
Potri.005G213300	-0.67				B9H8C0	AT1G03090	AT1G03090	MCCA	'amino acid metabolism.degradation.branched chain group.leucine'
Potri.009G100800	-0.84		-0.62	-0.43	B9HS16	AT4G34030	AT4G34030	MCCB	'amino acid metabolism.degradation.branched chain group.leucine'
Potri.T029700			-0.65	-0.79		AT3G06850	AT3G06850	BCE2	'amino acid metabolism.degradation.branched chain group.shared'
Potri.008G219700	-0.47		-0.62		U5G6L8	AT3G06850	AT3G06850	BCE2	'amino acid metabolism.degradation.branched chain group.shared'
Potri.010G011300	-0.92	-0.37	-0.9			AT3G06850	AT3G06850	BCE2	'amino acid metabolism.degradation.branched chain group.shared'
Potri.002G216400			0.85	0.74	B9GTE4	AT2G33150	AT2G33150	PKT3	'amino acid metabolism.degradation.branched chain group.shared'
Potri.001G051900	-0.78				B9GMG4	AT2G33150	AT2G33150	PKT3	'amino acid metabolism.degradation.branched chain group.shared'
Potri.001G051800	-0.64		-0.5	-0.39	U5GSR3	AT2G33150	AT2G33150	PKT3	'amino acid metabolism.degradation.branched chain group.shared'
Potri.013G097500	-1.06				U7E0K7	AT1G04710	AT1G04710	PKT4	'amino acid metabolism.degradation.branched chain group.shared'
Potri.006G106800			-0.67		B9HD98	AT3G08860	AT3G08860	PYD4	'amino acid metabolism.degradation.branched chain group.shared'
Potri.005G185400	-1.29	-1.28	-1.02	-1.15	B9H7L5		AT5G09300		'amino acid metabolism.degradation.branched chain group.shared'
Potri.001G348600	1.26	0.78	1.35	0.58	B9GHR4	AT5G14760	AT5G14760	AO	'amino acid metabolism.degradation.central amino acid metabolism.aspartate'
Potri.004G163300	0.88		1.33		B9H0Y5	AT4G34710	AT4G34710	ADC2	'amino acid metabolism.degradation.glutamate family.arginine'
Potri.002G146200	-1.42	-0.87	-1.69	-1.1	B9GPE6		AT4G08900	ARGAH1	'amino acid metabolism.degradation.glutamate family.arginine'
Potri.008G177900	-0.59				B9HL90	AT1G67550	AT1G67550	URE	'amino acid metabolism.degradation.glutamate family.arginine'
Potri.015G064200	-0.48	-0.35	-0.36		U5FPZ6	AT5G62530	AT5G62530	ALDH12A1	'amino acid metabolism.degradation.glutamate family.proline'
Potri.004G106400			0.74		B9H3T1		AT5G38710	PDH2	'amino acid metabolism.degradation.glutamate family.proline'
Potri.005G190500	-0.42		-0.56		B9H7Q8	AT1G43710	AT1G43710	EMB1075	'amino acid metabolism.degradation.histidine'
Potri.007G069300		0.32	0.3	0.36		AT1G79230	AT1G79230	MST1	'amino acid metabolism.degradation.serine-glycine-cysteine group.cysteine'
Potri.005G095300	-0.42				B9H614	AT1G79230	AT1G79230	MST1	'amino acid metabolism.degradation.serine-glycine-cysteine group.cysteine'
Potri.011G006800			-0.88		U7E312		AT1G11860	AT1G11860	'amino acid metabolism.degradation.serine-glycine-cysteine group.glycine'
Potri.013G104200	0.47	0.57	1.29	1.2	B9I8E2		AT1G72190	AT1G72190	'amino acid metabolism.degradation.serine-glycine-cysteine group.glycine'
Potri.013G046400			3.39	3.33	B9I5N4	AT3G04520	AT1G08630	THA1, THA2	'amino acid metabolism.degradation.serine-glycine-cysteine group.glycine'
Potri.002G074800			-0.72		B9GTP9	AT1G76990	AT1G76990	ACR3	'amino acid metabolism.misc'
Potri.005G185600			-0.5		B9H7L7	AT1G76990	AT1G76990	ACR3	'amino acid metabolism.misc'
Potri.003G167800	2.2				B9GZD5	AT1G69040	AT1G69040	ACR4	'amino acid metabolism.misc'
Potri.012G083000	-1.7		-2.16	-1.1	B9I3C3	AT1G69040	AT1G69040	ACR4	'amino acid metabolism.misc'
Potri.012G102200	-1.45		-1.56		B9I3V4	AT1G69040	AT1G69040	ACR4	'amino acid metabolism.misc'
Potri.015G100300		-1.52	-1.41		B9IFF5	AT1G69040	AT1G69040	ACR4	'amino acid metabolism.misc'
Potri.001G060100	1			0.49	A9PH33	AT1G69040	AT1G69040	ACR4	'amino acid metabolism.misc'
Potri.008G109200			0.69		B9HIS4	AT1G69040	AT1G69040	ACR4	'amino acid metabolism.misc'
Potri.001G327000	-0.73		-1.16	-0.62	B9P4Y4	AT3G01990	AT3G01990	ACR6	'amino acid metabolism.misc'
Potri.003G116600			0.61	0.6	B9GVU1	AT1G12420	AT1G12420	ACR8	'amino acid metabolism.misc'
Potri.001G115600	0.32				B9N3K8	AT1G12420	AT1G12420	ACR8	'amino acid metabolism.misc'
Potri.009G094800	0.45	0.51	0.52			AT1G49820	AT1G49820	MTK	'amino acid metabolism.misc'
Potri.005G110900	0.44	0.51	0.79	0.82	A9PE59		AT5G66120		'amino acid metabolism.synthesis.aromatic aa.chorismate.3-dehydroquinate synthase'
Potri.005G073300	3.17	2.36	3.27	2.82	B9H4R8	AT4G39980	AT4G39980	DHS1	'amino acid metabolism.synthesis.aromatic aa.chorismate.3-deoxy-D-arabino-heptulosonate 7-phosphate synthase'
Potri.005G162800		0.85	2.23	1.79	A9PF21	AT4G33510	AT1G22410	DHS2	'amino acid metabolism.synthesis.aromatic aa.chorismate.3-deoxy-D-arabino-heptulosonate 7-phosphate synthase'
Potri.001G150500				0.56	B9MUW0	AT4G33510	AT4G33510	DHS2	'amino acid metabolism.synthesis.aromatic aa.chorismate.3-deoxy-D-arabino-heptulosonate 7-phosphate synthase'
Potri.002G099200			0.8	0.86	B9GUY5		AT1G22410		'amino acid metabolism.synthesis.aromatic aa.chorismate.3-deoxy-D-arabino-heptulosonate 7-phosphate synthase'
Potri.002G146400		0.88	1.77	1.52	B9GPE8		AT2G45300		'amino acid metabolism.synthesis.aromatic aa.chorismate.5-enolpyruvylshikimate-3-phosphate synthase'
Potri.008G040700		0.83	1.55	1.33	B9HLM0	AT1G48850	AT1G48850	EMB1144	'amino acid metabolism.synthesis.aromatic aa.chorismate.chorismate synthase'
Potri.010G221600	0.6	0.87	1.78	1.35	B9HUE4	AT1G48850	AT1G48850	EMB1144	'amino acid metabolism.synthesis.aromatic aa.chorismate.chorismate synthase'
Potri.005G043300			1.32		B9MZN2	AT3G06350	AT3G06350	MEE32	'amino acid metabolism.synthesis.aromatic aa.chorismate.dehydroquinate/shikimate dehydrogenase'
Potri.013G029800			1.73	0.91	B9I835	AT3G06350	AT3G06350	MEE32	'amino acid metabolism.synthesis.aromatic aa.chorismate.dehydroquinate/shikimate dehydrogenase'
Potri.005G043400		0.94	2.57	1.87	B9MZN1	AT3G06350	AT3G06350	MEE32	'amino acid metabolism.synthesis.aromatic aa.chorismate.dehydroquinate/shikimate dehydrogenase'
Potri.014G135500			-0.89			AT3G06350	AT3G06350	MEE32	'amino acid metabolism.synthesis.aromatic aa.chorismate.dehydroquinate/shikimate dehydrogenase'
Potri.010G019000			1.09	0.95	B9HSF2	AT3G06350	AT3G06350	MEE32	'amino acid metabolism.synthesis.aromatic aa.chorismate.dehydroquinate/shikimate dehydrogenase'
Potri.007G081000			0.79	0.52	B9HG21	AT2G21940	AT2G21940	SK1	'amino acid metabolism.synthesis.aromatic aa.chorismate.shikimate kinase'
Potri.005G084600			1.57	1.37	B9H5B3	AT2G21940	AT2G21940	SK1	'amino acid metabolism.synthesis.aromatic aa.chorismate.shikimate kinase'
Potri.017G062800	-0.58		-0.96	-0.37	B9N0W2	AT3G26900	AT3G26900	SKL1	'amino acid metabolism.synthesis.aromatic aa.chorismate.shikimate kinase'
Potri.003G096600	-0.65	-0.57	-0.96		B9GZJ5	AT2G35500	AT2G35500	SKL2	'amino acid metabolism.synthesis.aromatic aa.chorismate.shikimate kinase'
Potri.019G048200	0.56	0.54	1.22	0.71	B9IPI0		AT2G16790		'amino acid metabolism.synthesis.aromatic aa.chorismate.shikimate kinase'
Potri.002G091500	3.23	3.92	5.12	4.44	B9GUI6	AT2G13810	AT2G13810	ALD1	'amino acid metabolism.synthesis.aromatic aa.phenylalanine and tyrosine'
Potri.005G115800				-0.8	B9MXH8	AT2G13810	AT2G13810	ALD1	'amino acid metabolism.synthesis.aromatic aa.phenylalanine and tyrosine'
Potri.007G013200	1.8	1.52	5.29	3.92	B9HFK8	AT2G13810	AT2G13810	ALD1	'amino acid metabolism.synthesis.aromatic aa.phenylalanine and tyrosine'
Potri.001G177000			0.86	0.69	A9PFW6		AT1G80360	VAS1	'amino acid metabolism.synthesis.aromatic aa.phenylalanine and tyrosine'
Potri.017G088700			1.13	0.83	B9IK28	AT3G29200	AT3G29200	CM1	'amino acid metabolism.synthesis.aromatic aa.phenylalanine and tyrosine.chorismate mutase'
Potri.004G013400			2.47	1.82	B9H107	AT1G11790	AT1G11790	ADT1	'amino acid metabolism.synthesis.aromatic aa.phenylalanine.arogenate dehydratase / prephenate dehydratase'
Potri.011G004700			1.22	1.29	U7E1Q7	AT1G11790	AT1G11790	ADT1	'amino acid metabolism.synthesis.aromatic aa.phenylalanine.arogenate dehydratase / prephenate dehydratase'
Potri.004G188100	0.81	1.1	1.6	1.72	A9PHG2	AT1G08250	AT1G08250	ADT6	'amino acid metabolism.synthesis.aromatic aa.phenylalanine.arogenate dehydratase / prephenate dehydratase'
Potri.009G148800			1.34		B9HQT5	AT1G08250	AT1G08250	ADT6	'amino acid metabolism.synthesis.aromatic aa.phenylalanine.arogenate dehydratase / prephenate dehydratase'
Potri.013G055500				1.08	B9I5V8		AT5G17980	MCTP16	'amino acid metabolism.synthesis.aromatic aa.tryptophan'
Potri.009G065600	1.18				U5G0H6		AT5G48060	MCTP2	'amino acid metabolism.synthesis.aromatic aa.tryptophan'
Potri.016G049300	1.14		0.82		B9II19		AT5G48060	MCTP2	'amino acid metabolism.synthesis.aromatic aa.tryptophan'
Potri.006G058700			0.57		B9N6X0		AT5G48060	MCTP2	'amino acid metabolism.synthesis.aromatic aa.tryptophan'
Potri.003G210800		-0.68	-0.89		U5GK62		AT5G12970	MCTP5	'amino acid metabolism.synthesis.aromatic aa.tryptophan'
Potri.013G107700	-0.79				U5FXM2		AT1G22610	MCTP6	'amino acid metabolism.synthesis.aromatic aa.tryptophan'
Potri.002G158000	1.05	0.97	1.18		B9GPZ5		AT4G11610	MCTP7	'amino acid metabolism.synthesis.aromatic aa.tryptophan'
Potri.014G081700	1.42	0.64	1.05		B9I8H3		AT4G11610	MCTP7	'amino acid metabolism.synthesis.aromatic aa.tryptophan'
Potri.006G098700	-0.71	-0.69	-0.49	-0.43	B9HCL5	AT1G74720	AT1G74720	QKY	'amino acid metabolism.synthesis.aromatic aa.tryptophan'
Potri.016G113800	0.93				B9IG74	AT1G74720	AT1G74720	QKY	'amino acid metabolism.synthesis.aromatic aa.tryptophan'
Potri.010G190600			-1.65	-2.03	B9HSQ4	AT5G05730	AT5G05730	ASA1	'amino acid metabolism.synthesis.aromatic aa.tryptophan.anthranilate synthase'
Potri.009G044300				0.31	U5G3C7	AT2G29690	AT2G29690	ASA2	'amino acid metabolism.synthesis.aromatic aa.tryptophan.anthranilate synthase'
Potri.008G138800			0.75	0.82		AT1G25220	AT1G25220	ASB1	'amino acid metabolism.synthesis.aromatic aa.tryptophan.anthranilate synthase'
Potri.010G102200			0.72	0.68	B9HVR6	AT1G25220	AT5G57890	ASB1	'amino acid metabolism.synthesis.aromatic aa.tryptophan.anthranilate synthase'
Potri.010G221500	1.09	0.85	1.4	0.74	B9HUE3	AT2G28880	AT2G28880	emb1997	'amino acid metabolism.synthesis.aromatic aa.tryptophan.anthranilate synthase'
Potri.014G169100				0.47	B9IAU9		AT5G48220	AT5G48220	'amino acid metabolism.synthesis.aromatic aa.tryptophan.indole-3-glycerol phosphate synthase'
Potri.008G069500	-0.58				B9HHQ7	AT1G07780	AT1G07780	PAI1	'amino acid metabolism.synthesis.aromatic aa.tryptophan.phosphoribosyanthranilate isomerase'
Potri.002G045700	-0.4				U5GKN4	AT3G54640	AT3G54640	TSA1	'amino acid metabolism.synthesis.aromatic aa.tryptophan.tryptophan synthase'
Potri.005G217700	-0.68	-0.51	-0.75		B9H8G5	AT3G54640	AT3G54640	TSA1	'amino acid metabolism.synthesis.aromatic aa.tryptophan.tryptophan synthase'
Potri.001G420300	0.93	0.62	0.59	0.91	U5GUH6	AT4G27070	AT5G54810	TSB1, TSB2	'amino acid metabolism.synthesis.aromatic aa.tryptophan.tryptophan synthase'
Potri.017G109600	1.97	2.36	2.88	2.39	U5FMX8	AT5G38530	AT5G38530	TSBtype2	'amino acid metabolism.synthesis.aromatic aa.tryptophan.tryptophan synthase'
Potri.011G024900		1.84			B9HZK8		AT5G28237		'amino acid metabolism.synthesis.aromatic aa.tryptophan.tryptophan synthase'
Potri.001G201100	-0.35		-0.7	-0.46	B9N185		AT1G15710		'amino acid metabolism.synthesis.aromatic aa.tyrosine.arogenate dehydrogenase \& prephenate dehydrogenase'
Potri.006G062600			0.51		U5G9E0		AT5G34930		'amino acid metabolism.synthesis.aromatic aa.tyrosine.arogenate dehydrogenase \& prephenate dehydrogenase'
Potri.008G074500	-0.54		0.9		B9HHW4		AT5G34930		'amino acid metabolism.synthesis.aromatic aa.tyrosine.arogenate dehydrogenase \& prephenate dehydrogenase'
Potri.002G149500	0.33				B9GPI1	AT2G45440	AT2G45440	DHDPS2	'amino acid metabolism.synthesis.aspartate family.lysine'
Potri.014G071100	0.36			0.34	B9IC12	AT2G45440	AT2G45440	DHDPS2	'amino acid metabolism.synthesis.aspartate family.lysine'
Potri.009G119300	0.36	0.39		0.43	B9HRK5		AT5G11880	DAPDC2	'amino acid metabolism.synthesis.aspartate family.lysine.diaminopimelate decarboxylase'
Potri.004G157500	0.38	0.47		0.41	B9H0T6		AT5G11880	DAPDC2	'amino acid metabolism.synthesis.aspartate family.lysine.diaminopimelate decarboxylase'
Potri.005G246300	1.87		1.23		B9H5C8				'amino acid metabolism.synthesis.aspartate family.lysine.diaminopimelate decarboxylase'
Potri.002G015800			-1.41	-1.42	B9GQ69				'amino acid metabolism.synthesis.aspartate family.lysine.diaminopimelate decarboxylase'
Potri.016G120900	0.49	0.46	0.55	0.45	B9IGD7		AT3G53580		'amino acid metabolism.synthesis.aspartate family.lysine.diaminopimelate epimerase'
Potri.015G135400	-1.09	-0.6	-0.91	-0.45	B9ID05	AT5G52100	AT5G52100	CRR1	'amino acid metabolism.synthesis.aspartate family.lysine.dihydrodipicolinate reductase'
Potri.017G001900			0.83	0.6	U5FL60		AT3G59890		'amino acid metabolism.synthesis.aspartate family.lysine.dihydrodipicolinate reductase'
Potri.T070100			1.67		B9IPT1	AT5G17920	AT5G17920	ATMS1	'amino acid metabolism.synthesis.aspartate family.methionine'
Potri.013G061800	0.96		1.86	0.93	B9I615	AT5G17920	AT5G17920	ATMS1	'amino acid metabolism.synthesis.aspartate family.methionine'
Potri.019G038200			1.8	0.9		AT5G17920	AT5G17920	ATMS1	'amino acid metabolism.synthesis.aspartate family.methionine'
Potri.009G152800	0.43	0.49	1.28	0.75	B9HQI3	AT5G17920	AT5G17920	ATMS1	'amino acid metabolism.synthesis.aspartate family.methionine'
Potri.004G167200	0.33				A9P7V1	AT4G38800	AT4G38800	MTN1	'amino acid metabolism.synthesis.aspartate family.methionine'
Potri.009G128700				-0.33	B9HRB7	AT4G38800	AT4G38800	MTN1	'amino acid metabolism.synthesis.aspartate family.methionine'
Potri.013G004100			1.42	1.07	A9PDZ7	AT3G17390	AT3G17390	MTO3	'amino acid metabolism.synthesis.aspartate family.methionine'
Potri.008G099300	0.75	0.66	1.4	0.96	A9PEK8	AT3G17390	AT3G17390	MTO3	'amino acid metabolism.synthesis.aspartate family.methionine'
Potri.010G153500	1.05	0.92	1.47	0.87	B9HXH1	AT1G02500	AT1G02500	SAM1	'amino acid metabolism.synthesis.aspartate family.methionine'
Potri.002G189000			1.26	0.78	B9GSZ3	AT4G01850	AT1G02500	SAM1, SAM-2	'amino acid metabolism.synthesis.aspartate family.methionine'
Potri.006G041300			1.05		U5G5T8	AT3G57050	AT3G57050	CBL	'amino acid metabolism.synthesis.aspartate family.methionine.cystathionine beta-lyase'
Potri.017G086500	0.61				B9IK07	AT3G01120	AT3G01120	MTO1	'amino acid metabolism.synthesis.aspartate family.methionine.cystathionine gamma-synthase'
Potri.010G125200			1.38	0.93	B9HWH8	AT3G25900	AT3G25900	HMT-1	'amino acid metabolism.synthesis.aspartate family.methionine.homocysteine S-methyltransferase'
Potri.002G049800	0.79	0.54	0.53		B9GSK5	AT3G63250	AT3G63250	HMT2	'amino acid metabolism.synthesis.aspartate family.methionine.homocysteine S-methyltransferase'
Potri.005G213100		0.64	0.82	1.03	B9H8B8	AT3G63250	AT3G63250	HMT2	'amino acid metabolism.synthesis.aspartate family.methionine.homocysteine S-methyltransferase'
Potri.008G155900	2.91	3.36	3.82	3.54	B9HK01	AT3G22740	AT3G22740	HMT3	'amino acid metabolism.synthesis.aspartate family.methionine.homocysteine S-methyltransferase'
Potri.010G083600			1.66		B9HUS6	AT3G22740	AT3G22740	HMT3	'amino acid metabolism.synthesis.aspartate family.methionine.homocysteine S-methyltransferase'
Potri.008G088500	-0.57		-1.27		B9HI85		AT1G69523		'amino acid metabolism.synthesis.aspartate family.methionine.homocysteine S-methyltransferase'
Potri.002G095100	-0.67	-0.53	-1.44	-0.59	U5GP99		AT1G78140		'amino acid metabolism.synthesis.aspartate family.methionine.homocysteine S-methyltransferase'
Potri.006G060400	0.76				B9N6Y5		AT2G41040		'amino acid metabolism.synthesis.aspartate family.methionine.homocysteine S-methyltransferase'
Potri.004G229800	1.19		1.58	0.77	U5GL08	AT5G49810	AT5G49810	MMT	'amino acid metabolism.synthesis.aspartate family.methionine.methionine S-methyltransferase'
Potri.002G236800	0.8	0.7	0.9	0.55	B9GNF2	AT3G02020	AT3G02020	AK3	'amino acid metabolism.synthesis.aspartate family.misc.homoserine.aspartate kinase'
Potri.019G071700			0.33	0.33	B9IQ92	AT4G19710	AT4G19710	AK-HSDH II	'amino acid metabolism.synthesis.aspartate family.misc.homoserine.aspartate kinase'
Potri.013G099500			1.16	1.38	U5FXF6	AT4G19710	AT4G19710	AK-HSDH II	'amino acid metabolism.synthesis.aspartate family.misc.homoserine.aspartate kinase'
Potri.004G196200	-0.34		-0.34		B9MYR6		AT5G21060		'amino acid metabolism.synthesis.aspartate family.misc.homoserine.aspartate kinase'
Potri.008G135700	0.47	0.66	0.9	0.79	B9HJH4		AT1G14810		'amino acid metabolism.synthesis.aspartate family.misc.homoserine.aspartate semialdehyde dehydrogenase'
Potri.001G199100			1.2	0.96	B9N1A4		AT4G29840	MTO2	'amino acid metabolism.synthesis.aspartate family.threonine.threonine synthase'
Potri.003G033200			-0.64		U5GPB7		AT1G72810		'amino acid metabolism.synthesis.aspartate family.threonine.threonine synthase'
Potri.015G097200	1.26	0.51	0.87	0.43	B9IFC5	AT3G48560	AT3G48560	CSR1	'amino acid metabolism.synthesis.branched chain group.common'
Potri.012G098300				0.44	B9I3S0	AT3G48560	AT3G48560	CSR1	'amino acid metabolism.synthesis.branched chain group.common'
Potri.011G052700	0.83	0.55	0.55	0.65	U5FYE1		AT3G58610		'amino acid metabolism.synthesis.branched chain group.common'
Potri.004G043700	0.41	0.5		0.57			AT3G58610		'amino acid metabolism.synthesis.branched chain group.common'
Potri.010G178200		2.81	2.89	3.03	B9HYF8	AT5G16290	AT5G16290	VAT1	'amino acid metabolism.synthesis.branched chain group.common.acetolactate synthase'
Potri.008G078800			1.15	1.12	B9HHZ9	AT5G16290	AT5G16290	VAT1	'amino acid metabolism.synthesis.branched chain group.common.acetolactate synthase'
Potri.007G008000			0.5	0.43	U5G5E2	AT5G65780	AT5G65780	ATBCAT-5	'amino acid metabolism.synthesis.branched chain group.common.branched-chain amino acid aminotransferase'
Potri.002G113600	-2.83	-0.9	-2.73	-1.35	B9GNK4	AT1G10070	AT1G10070	BCAT-2	'amino acid metabolism.synthesis.branched chain group.common.branched-chain amino acid aminotransferase'
Potri.009G082600	1.14	0.94	0.36	0.38	B9HN46	AT1G10070	AT1G50110	BCAT6, BCAT-2	'amino acid metabolism.synthesis.branched chain group.common.branched-chain amino acid aminotransferase'
Potri.006G118400	0.84	1.76	3.17	2.46	U5G6J7	AT3G10050	AT3G10050	OMR1	'amino acid metabolism.synthesis.branched chain group.isoleucine specific.threonine ammonia-lyase'
Potri.001G185600			-0.36		B9GG50	AT1G80560	AT1G80560	IMD2	'amino acid metabolism.synthesis.branched chain group.leucine specific'
Potri.008G187400			-0.92	-0.48	B9HLR6	AT1G70580	AT1G70580	AOAT2	'amino acid metabolism.synthesis.central amino acid metabolism.alanine.alanine aminotransferase'
Potri.010G045100	-0.4		-0.79		U5FXT8	AT1G70580	AT1G70580	AOAT2	'amino acid metabolism.synthesis.central amino acid metabolism.alanine.alanine aminotransferase'
Potri.005G082100			1.42		B9H6L6	AT4G39660	AT4G39660	AGT2	'amino acid metabolism.synthesis.central amino acid metabolism.alanine.alanine-glyoxylate aminotransferase'
Potri.007G080000	0.89		0.7		B9HG32	AT4G39660	AT4G39660	AGT2	'amino acid metabolism.synthesis.central amino acid metabolism.alanine.alanine-glyoxylate aminotransferase'
Potri.T079800	1.55	2.24	3.34	2.81	B9HFP1	AT2G22250	AT2G22250	AAT	'amino acid metabolism.synthesis.central amino acid metabolism.aspartate.aspartate aminotransferase'
Potri.007G088400		1.94	2.79	2.31		AT2G22250	AT2G22250	AAT	'amino acid metabolism.synthesis.central amino acid metabolism.aspartate.aspartate aminotransferase'
Potri.005G079200		0.6	1.51	1.19	B9H562	AT2G22250	AT2G22250	AAT	'amino acid metabolism.synthesis.central amino acid metabolism.aspartate.aspartate aminotransferase'
Potri.018G082500		0.36	0.34	0.61	A9PHH1	AT5G19550	AT5G19550	ASP2	'amino acid metabolism.synthesis.central amino acid metabolism.aspartate.aspartate aminotransferase'
Potri.006G241500	0.63			0.49	B9H919	AT5G11520	AT5G11520	ASP3	'amino acid metabolism.synthesis.central amino acid metabolism.aspartate.aspartate aminotransferase'
Potri.006G260200	-0.46		-1.2		B9HAW0	AT4G31990	AT4G31990	ASP5	'amino acid metabolism.synthesis.central amino acid metabolism.aspartate.aspartate aminotransferase'
Potri.018G022200			-0.47		B9IL28	AT4G31990	AT4G31990	ASP5	'amino acid metabolism.synthesis.central amino acid metabolism.aspartate.aspartate aminotransferase'
Potri.004G075200	0.96	0.69	0.84	1.1	B9H3K1	AT5G17330	AT5G17330	GAD	'amino acid metabolism.synthesis.central amino acid metabolism.GABA.Glutamate decarboxylase'
Potri.008G141100		1.57	2.21	1.89	B9HJL9	AT2G02010	AT2G02010	GAD4	'amino acid metabolism.synthesis.central amino acid metabolism.GABA.Glutamate decarboxylase'
Potri.010G100500	1.15		1.53		B9HVP9	AT2G02010	AT2G02010	GAD4	'amino acid metabolism.synthesis.central amino acid metabolism.GABA.Glutamate decarboxylase'
Potri.012G039000			-0.91		B9I4W8	AT3G17760	AT3G17760	GAD5	'amino acid metabolism.synthesis.central amino acid metabolism.GABA.Glutamate decarboxylase'
Potri.018G001600				0.72	B9NA36	AT3G57560	AT3G57560	NAGK	'amino acid metabolism.synthesis.glutamate family.arginine.acetylglutamate kinase'
Potri.012G115900	0.79	0.81	0.92	0.68			AT2G37500		'amino acid metabolism.synthesis.glutamate family.arginine.acetylglutamate kinase'
Potri.015G112400				1.21	B9ICF8		AT2G37500		'amino acid metabolism.synthesis.glutamate family.arginine.acetylglutamate kinase'
Potri.010G239000		0.32			B9HVX0		AT4G24830		'amino acid metabolism.synthesis.glutamate family.arginine.arginosuccinate synthase'
Potri.003G061800	-1.51	-0.95	-1.46	-1.23	B9GWD2		AT1G15410		'amino acid metabolism.synthesis.glutamate family.arginine.aspartate racemase'
Potri.004G145700		0.43	0.57	0.4	U5GFG5		AT2G19940		'amino acid metabolism.synthesis.glutamate family.arginine.N-Acetylglutamate-5-P reductase'
Potri.002G033700		1.44	1.72	1.78		AT1G75330	AT1G75330	OTC	'amino acid metabolism.synthesis.glutamate family.arginine.ornithine carbamoyltransferase'
Potri.005G229400			0.33	0.5	A9P9Z5	AT1G75330	AT1G75330	OTC	'amino acid metabolism.synthesis.glutamate family.arginine.ornithine carbamoyltransferase'
Potri.006G042600	0.49		0.57	0.57	B9H956	AT5G14800	AT5G14800	P5CR	'amino acid metabolism.synthesis.glutamate family.proline'
Potri.010G198400	0.71	0.75	0.72	0.63	B9HT60	AT3G55610	AT2G39800	P5CS1, P5CS2	'amino acid metabolism.synthesis.glutamate family.proline'
Potri.004G222400		1.39		1.93	B9N0B8	AT1G09795	AT1G09795	ATP-PRT2	'amino acid metabolism.synthesis.histidine.ATP phosphoribosyl transferase'
Potri.001G391400	0.63	0.69			U5GSZ8	AT1G31860	AT1G31860	AT-IE	'amino acid metabolism.synthesis.histidine.bifunctional phosphoribosyl-ATP diphosphatase and phosphoribosyl-AMP cyclohydrolase'
Potri.010G087600			-0.47		B9HV51	AT3G22425	AT3G22425	IGPD	'amino acid metabolism.synthesis.histidine.imidazoleglycerol-phosphate dehydratase'
Potri.009G061700	0.67	0.54	0.74	0.74	B9HNP1	AT4G26900	AT4G26900	AT-HF	'amino acid metabolism.synthesis.histidine.N'-5'-phosphoribosyl-formimino-5-aminoimidazole-4-carboxamide ribonucleotide isomerase'
Potri.001G267400			0.48	0.43	B9GFE9	AT4G26900	AT4G26900	AT-HF	'amino acid metabolism.synthesis.histidine.N'-5'-phosphoribosyl-formimino-5-aminoimidazole-4-carboxamide ribonucleotide isomerase'
Potri.004G090500	-0.76		-0.89		B9H375	AT2G36230	AT2G36230	APG10	'amino acid metabolism.synthesis.histidine.phosphoribosyl-AMP cyclohydrolase'
Potri.007G000600	0.51	0.31	0.41	0.31	B9HG88	AT5G65720	AT5G65720	NFS1	'amino acid metabolism.synthesis.serine-glycine-cysteine group.cysteine'
Potri.013G064200			1.39	1.1	A9PDV9		AT5G15120	PCO1	'amino acid metabolism.synthesis.serine-glycine-cysteine group.cysteine'
Potri.017G079400		-0.46		-0.37	U5FMG4		AT5G39890	PCO2	'amino acid metabolism.synthesis.serine-glycine-cysteine group.cysteine'
Potri.004G129400	-0.49	-0.57	-0.61		B9H3X8		AT5G39890	PCO2	'amino acid metabolism.synthesis.serine-glycine-cysteine group.cysteine'
Potri.015G055600	-0.33		-0.59		U5FMB3		AT1G18490	PCO3	'amino acid metabolism.synthesis.serine-glycine-cysteine group.cysteine'
Potri.012G057400		-0.36			U5FU39		AT1G18490	PCO3	'amino acid metabolism.synthesis.serine-glycine-cysteine group.cysteine'
Potri.011G067300			-0.33		B9I1K6		AT2G42670	PCO4	'amino acid metabolism.synthesis.serine-glycine-cysteine group.cysteine'
Potri.019G045800	-1.24	-0.46	-1.36	-0.46	U5FGK8	AT3G03630	AT3G03630	CS26	'amino acid metabolism.synthesis.serine-glycine-cysteine group.cysteine.OASTL'
Potri.002G160800	0.68		-1.2	-1.24	B9GQA6	AT3G61440	AT3G61440	CYSC1	'amino acid metabolism.synthesis.serine-glycine-cysteine group.cysteine.OASTL'
Potri.014G086300	1.44	1.58	1.99	1.95	A9PGL6	AT3G61440	AT3G61440	CYSC1	'amino acid metabolism.synthesis.serine-glycine-cysteine group.cysteine.OASTL'
Potri.005G048100			-0.85			AT3G04940	AT3G04940	CYSD1	'amino acid metabolism.synthesis.serine-glycine-cysteine group.cysteine.OASTL'
Potri.T121800			-0.64	-0.88	U5GGJ7	AT3G04940	AT3G04940	CYSD1	'amino acid metabolism.synthesis.serine-glycine-cysteine group.cysteine.OASTL'
Potri.005G048200	0.8	0.9	0.96	0.9	B9MZI1	AT3G04940	AT5G28020	CYSD2, CYSD1	'amino acid metabolism.synthesis.serine-glycine-cysteine group.cysteine.OASTL'
Potri.005G048500			1.66	1.79		AT4G14880	AT4G14880	OASA1	'amino acid metabolism.synthesis.serine-glycine-cysteine group.cysteine.OASTL'
Potri.013G035500	-0.34		-0.87		A9PA30	AT4G14880	AT4G14880	OASA1	'amino acid metabolism.synthesis.serine-glycine-cysteine group.cysteine.OASTL'
Potri.005G048700			2.64	2.32	U5GGK4	AT4G14880	AT4G14880	OASA1	'amino acid metabolism.synthesis.serine-glycine-cysteine group.cysteine.OASTL'
Potri.005G048400			2.8	2.45	U5GAX2	AT4G14880	AT4G14880	OASA1	'amino acid metabolism.synthesis.serine-glycine-cysteine group.cysteine.OASTL'
Potri.013G127800	-0.51	-0.52	-0.51		U5FWD6	AT2G43750	AT3G59760	OASC, OASB	'amino acid metabolism.synthesis.serine-glycine-cysteine group.cysteine.OASTL'
Potri.001G367000			-0.53	-0.49	B9GFL5		AT1G55880		'amino acid metabolism.synthesis.serine-glycine-cysteine group.cysteine.OASTL'
Potri.001G364000	-0.66				B9GFK2	AT3G13110	AT3G13110		'amino acid metabolism.synthesis.serine-glycine-cysteine group.cysteine.SAT'
Potri.001G365500	-0.6					AT3G13110	AT3G13110		'amino acid metabolism.synthesis.serine-glycine-cysteine group.cysteine.SAT'
Potri.005G099700	1.39	0.95	1.08	0.71	B9H655	AT4G35640	AT4G35640		'amino acid metabolism.synthesis.serine-glycine-cysteine group.cysteine.SAT'
Potri.006G272800	2.29	4.42	4.67	4.84	B9N674		AT2G24580		'amino acid metabolism.synthesis.serine-glycine-cysteine group.glycine.sarcosine oxidase'
Potri.009G096600	1.02	0.93	1.78	1.28	B9HS53	AT4G34200	AT4G34200	EDA9	'amino acid metabolism.synthesis.serine-glycine-cysteine group.serine.phosphoglycerate dehydrogenase'
Potri.001G300900			1.37	0.94	B9GHD7	AT4G34200	AT4G34200	EDA9	'amino acid metabolism.synthesis.serine-glycine-cysteine group.serine.phosphoglycerate dehydrogenase'
Potri.002G122700	-0.58		-0.93	-0.63	B9GNT1	AT4G34200	AT4G34200	EDA9	'amino acid metabolism.synthesis.serine-glycine-cysteine group.serine.phosphoglycerate dehydrogenase'
Potri.010G249600	0.76				B9HVD9	AT1G17745	AT1G17745	PGDH	'amino acid metabolism.synthesis.serine-glycine-cysteine group.serine.phosphoglycerate dehydrogenase'
Potri.008G009500	0.89		2.79	2.1	B9HK69	AT1G17745	AT1G17745	PGDH	'amino acid metabolism.synthesis.serine-glycine-cysteine group.serine.phosphoglycerate dehydrogenase'
Potri.005G099900	0.75	0.92	1.82	1.42	B9H657	AT4G35630	AT2G17630	PSAT2, PSAT1	'amino acid metabolism.synthesis.serine-glycine-cysteine group.serine.phosphoserine aminotransferase'
Potri.005G235500	-2.3	-2.71	-3.01	-1.93	U5GGZ1		AT1G19900	RUBY	'Biodegradation of Xenobiotics'	AA5
Potri.002G027000		-1.6	-2		B9GQZ2		AT1G75620		'Biodegradation of Xenobiotics'	AA5
Potri.013G034900	-1.42	-1.39			U7DYX9		AT3G57620		'Biodegradation of Xenobiotics'	AA5
Potri.009G104600	1.16			1.09	A9PG89		AT3G48700	CXE13	'Biodegradation of Xenobiotics'
Potri.010G127600	1.6		1.75	0.84	B9HWK2	AT5G16080	AT1G68620	CXE17	'Biodegradation of Xenobiotics'
Potri.017G113700	3.81	2.95	3.09	1.74	B9N223	AT5G16080	AT5G16080	CXE17	'Biodegradation of Xenobiotics'
Potri.003G192600			-2.04		U5GJU4	AT5G16080	AT5G16080	CXE17	'Biodegradation of Xenobiotics'
Potri.004G101400	4.56	3.66	3.37	2.39	B9H2Y0	AT5G16080	AT5G16080	CXE17	'Biodegradation of Xenobiotics'
Potri.001G459400	0.65	0.45			B9GK11	AT5G23530	AT5G23530	CXE18	'Biodegradation of Xenobiotics'
Potri.004G092500	0.73	0.51		0.48	B9H359	AT5G23530	AT5G23530	CXE18	'Biodegradation of Xenobiotics'
Potri.T024600	2.38	1.22	1.59	1.43	U5FF60	AT5G23530	AT5G23530	CXE18	'Biodegradation of Xenobiotics'
Potri.019G014400	2.98	1.68	1.4	1.11	U7E0K6	AT5G23530	AT5G23530	CXE18	'Biodegradation of Xenobiotics'
Potri.004G143100	1.21				U5GFJ2	AT1G49660	AT1G49660	CXE5	'Biodegradation of Xenobiotics'
Potri.009G103800			0.94		B9HRZ0		AT1G49660	CXE5	'Biodegradation of Xenobiotics'
Potri.009G104700			0.48	0.75	U5G3Z8	AT3G48700	AT1G49660	CXE5, CXE13	'Biodegradation of Xenobiotics'
Potri.004G142900	6.38	2.78	5.33	3.61	U5GFD9		AT1G19190		'Biodegradation of Xenobiotics'
Potri.014G032700	1.27		1.23	1.31	U7E066		AT1G47480		'Biodegradation of Xenobiotics'
Potri.014G032800	0.79	0.58	0.83	0.98	B9MVM4		AT1G47480		'Biodegradation of Xenobiotics'
Potri.009G104900		-0.3	-0.72	-0.37	U5G6D2		AT1G47480		'Biodegradation of Xenobiotics'
Potri.014G032600	1.85	1.04	1.71	1.64	U5FS24		AT1G47480		'Biodegradation of Xenobiotics'
Potri.009G104100	1.42	2.28	4.1	4.02	B9HRY8		AT2G03550		'Biodegradation of Xenobiotics'
Potri.009G104000	3	3.79	6.05	5.87	U5G0L2		AT2G03550		'Biodegradation of Xenobiotics'
Potri.001G466200		1.68		1.2	U5GUX7		AT2G45600		'Biodegradation of Xenobiotics'
Potri.014G073000	0.64				B9IC35		AT2G45600		'Biodegradation of Xenobiotics'
Potri.006G198800		-1.65	-1.04	-1.54	B9H9P1		AT5G06570		'Biodegradation of Xenobiotics'
Potri.009G155800	1.65	1.93	2.63	2.19	B9HQG3		AT5G06570		'Biodegradation of Xenobiotics'
Potri.016G065000	0.58				B9IIG2		AT5G06570		'Biodegradation of Xenobiotics'
Potri.001G398600	-0.52	-0.47	-0.84	-0.67	U5GXF0		AT3G15290		'Biodegradation of Xenobiotics.3-hydroxybutyryl-CoA dehydrogenase'
Potri.017G026500	-0.41	-0.4	-0.85	-0.56	U5FL28	AT1G06130	AT1G06130	GLX2-4	'Biodegradation of Xenobiotics.hydroxyacylglutathione hydrolase'
Potri.007G131300	1.1				A9PAT7	AT1G06130	AT1G06130	GLX2-4	'Biodegradation of Xenobiotics.hydroxyacylglutathione hydrolase'
Potri.T099600	-0.65					AT3G10850	AT3G10850	GLY2	'Biodegradation of Xenobiotics.hydroxyacylglutathione hydrolase'
Potri.019G062600	-0.55				B9N1T0	AT3G10850	AT3G10850	GLY2	'Biodegradation of Xenobiotics.hydroxyacylglutathione hydrolase'
Potri.001G380100		-0.59	-0.53	-1.2	U5GSW2	AT1G53580	AT1G53580	GLY3	'Biodegradation of Xenobiotics.hydroxyacylglutathione hydrolase'
Potri.005G204800	-0.47	-0.35	-0.59	-0.5	B9H838	AT1G53580	AT1G53580	GLY3	'Biodegradation of Xenobiotics.hydroxyacylglutathione hydrolase'
Potri.004G013200				0.48	B9H105	AT1G11840	AT1G11840	GLX1	'Biodegradation of Xenobiotics.lactoylglutathione lyase'
Potri.005G117000				-0.84	B9MXI8		AT1G15380	GLYI4	'Biodegradation of Xenobiotics.lactoylglutathione lyase'
Potri.001G171600	-1.29				B9GKW8		AT1G80160	GLYI7	'Biodegradation of Xenobiotics.lactoylglutathione lyase'
Potri.003G062400	2.68	3.99	5.79	5.15	B9GWC7		AT1G80160	GLYI7	'Biodegradation of Xenobiotics.lactoylglutathione lyase'
Potri.003G009000	1.11		-0.92	-0.89	U7DZL7		AT1G80160	GLYI7	'Biodegradation of Xenobiotics.lactoylglutathione lyase'
Potri.010G087000			-0.72		B9HV44		AT2G32090		'Biodegradation of Xenobiotics.lactoylglutathione lyase'
Potri.003G135100	-0.9				A9PA49		AT5G41650		'Biodegradation of Xenobiotics.lactoylglutathione lyase'
Potri.018G056200	-0.56		-1.29				AT5G57040		'Biodegradation of Xenobiotics.lactoylglutathione lyase'
Potri.004G157400		0.51		0.63	B9H0T4	AT2G16370	AT2G16370	DHFR-TS-1	'C1-metabolism'
Potri.014G161300		1.15	1.82	1.41	A9PEQ6	AT5G14780	AT5G14780	FDH	'C1-metabolism'
Potri.003G215100	-0.38		-0.42		B9GYJ7	AT1G50480	AT1G50480	THFS	'C1-metabolism'
Potri.013G085700			-0.69		B9N146		AT3G02770		'C1-metabolism'
Potri.011G169700			0.59		B9N5J4		AT5G56260		'C1-metabolism'
Potri.012G072800	-0.4	-0.36	-0.55	-0.39	B9I331	AT5G13050	AT5G13050	5-FCL	'C1-metabolism.5-formyltetrahydrofolate cyclo-ligase'
Potri.005G194800	-0.49	-0.53	-0.65		B9H7U6		AT1G76730	COG0212	'C1-metabolism.5-formyltetrahydrofolate cyclo-ligase'
Potri.016G067200			-0.66		B9III2	AT3G11750	AT3G11750	FOLB1	'C1-metabolism.dihydroneopterin aldolase'
Potri.008G097400	-0.48	-0.37	-0.54	-0.35	B9HIG0		AT4G30000		'C1-metabolism.dihydropteridine diphosphokinase'
Potri.001G010800	0.39	0.39			B9GLK3	AT1G50480	AT1G50480	THFS	'C1-metabolism.formate-tetrahydrofolate ligase'
Potri.001G320400			1.01	0.62	B9GFJ4	AT4G13930	AT4G13930	SHM4	'C1-metabolism.glycine hydroxymethyltransferase'
Potri.014G195000		-0.58	-0.76	-0.44	B9IBE3		AT3G07270		'C1-metabolism.GTP cyclohydrolase I'
Potri.002G247100	1.2		1.86	0.89	B9GQM6		AT3G07270		'C1-metabolism.GTP cyclohydrolase I'
Potri.002G157100			-0.32		B9GPY5		AT4G00620	EMB3127	'C1-metabolism.Methylenetetrahydrofolate dehydrogenase & Methenyltetrahydrofolate cyclohydrolase'
Potri.011G100800				0.5			AT3G12290	MTHFD1	'C1-metabolism.Methylenetetrahydrofolate dehydrogenase & Methenyltetrahydrofolate cyclohydrolase'
Potri.006G114100	-0.62		-0.77		U5G6R4		AT2G38660		'C1-metabolism.Methylenetetrahydrofolate dehydrogenase & Methenyltetrahydrofolate cyclohydrolase'
Potri.007G147300			0.98	0.63	B9HG95	AT2G44160	AT2G44160	MTHFR2	'C1-metabolism.methylenetetrahydrofolate reductase'
Potri.017G000300		0.67	1.63	1.04	U5FIP4	AT3G59970	AT2G44160	MTHFR2, MTHFR1	'C1-metabolism.methylenetetrahydrofolate reductase'
Potri.010G197800	-0.71		0.45		B9HT54	AT5G05980	AT5G05980	DFB	'C1-metabolism.tetrahydrofolate synthase'
Potri.008G060600			-1		B9HMM5	AT5G05980	AT5G05980	DFB	'C1-metabolism.tetrahydrofolate synthase'
Potri.016G041800			-0.36		B9IHV7	AT3G10160	AT3G10160	DFC	'C1-metabolism.tetrahydrofolate synthase'
Potri.015G022400			0.36		U5FM82	AT5G41480	AT5G41480	GLA1	'C1-metabolism.tetrahydrofolate synthase'
Potri.015G094700	-2.11	-0.81	-1.25	-0.87	B9IFA2	AT3G48530	AT3G48530	KING1	'cell wall.cell wall proteins'
Potri.012G097000	-1.25				B9I3Q6	AT3G48530	AT3G48530	KING1	'cell wall.cell wall proteins'
Potri.001G367900		-0.97			B9GFM2	AT5G55730	AT5G55730	FLA1	'cell wall.cell wall proteins.AGPs.AGP'
Potri.011G093500	1.31				B9I1A6	AT5G55730	AT5G55730	FLA1	'cell wall.cell wall proteins.AGPs.AGP'
Potri.009G012200			-1.8		B9HQA9	AT5G60490	AT5G60490	FLA12	'cell wall.cell wall proteins.AGPs.AGP'
Potri.009G012100			-1.37	-1.32	A9PEJ5	AT5G03170	AT5G60490	FLA12, FLA11	'cell wall.cell wall proteins.AGPs.AGP'
Potri.006G200300	0.47				B9H9M6	AT5G06390	AT5G06390	FLA17	'cell wall.cell wall proteins.AGPs.AGP'
Potri.016G066500	1.19		1.08	0.62	B9IIH5	AT5G06390	AT5G06390	FLA17	'cell wall.cell wall proteins.AGPs.AGP'
Potri.014G168100		-1.35			B9IAU1	AT4G12730	AT4G12730	FLA2	'cell wall.cell wall proteins.AGPs.AGP'
Potri.006G174900			-0.54		B9HBP8	AT3G46550	AT3G46550	SOS5	'cell wall.cell wall proteins.AGPs.AGP'
Potri.018G097000			-0.62		B9IM44	AT3G46550	AT3G46550	SOS5	'cell wall.cell wall proteins.AGPs.AGP'
Potri.013G131600	0.44	0.37	0.96	0.6	U5FYB8		AT4G28300	FLOE1	'cell wall.cell wall proteins.HRGP'
Potri.007G050800	-0.31		-0.33		U5G862		AT5G48385		'cell wall.cell wall proteins.HRGP'
Potri.T016600	1.42				U7DYZ9		AT3G24480	LRX4	'cell wall.cell wall proteins.LRR'
Potri.018G075900	1.16		1		U5FHF4		AT3G24480	LRX4	'cell wall.cell wall proteins.LRR'
Potri.006G245600	1.69				B9H9E6		AT3G24480	LRX4	'cell wall.cell wall proteins.LRR'
Potri.014G102500	0.93		2.07	2.47			AT2G46630		'cell wall.cell wall proteins.LRR'
Potri.002G175400	1.04		1.6	2.43	B9GR50		AT2G46630		'cell wall.cell wall proteins.LRR'
Potri.001G302500		1.46	2.03	1.51	B9GHC0		AT4G06744		'cell wall.cell wall proteins.LRR'
Potri.006G152800			-0.62		B9H8X9		AT4G29240		'cell wall.cell wall proteins.LRR'
Potri.009G129900	1.66				U5G6L7	AT4G38770	AT4G38770	PRP4	'cell wall.cell wall proteins.proline rich proteins'
Potri.004G168600		-0.71			U5GJ56	AT4G38770	AT4G38770	PRP4	'cell wall.cell wall proteins.proline rich proteins'
Potri.012G101100	-0.84				B9I3U7	AT3G02230	AT3G02230	RGP1	'cell wall.cell wall proteins.RGP'	GT75		Pectin/AGP/Xylan	Pectin/Xylan/AGP biosynthesis
Potri.004G117800	1.22	0.82	1.49	0.95	B9H0I1	AT5G15650	AT3G02230	RGP1, RGP2	'cell wall.cell wall proteins.RGP'	GT75		Pectin/AGP/Xylan	Pectin/Xylan/AGP biosynthesis
Potri.017G099100	1.82		1.06	1.3	B9N6N2	AT5G15650	AT5G15650	RGP2	'cell wall.cell wall proteins.RGP'	GT75		Pectin/AGP/Xylan	Pectin/Xylan/AGP biosynthesis
Potri.015G060300			1.11		B9N4E1	AT3G08900	AT3G08900	RGP3	'cell wall.cell wall proteins.RGP'	GT75		Pectin/AGP/Xylan	Pectin/Xylan/AGP biosynthesis
Potri.010G156700	0.4				B9HXH9	AT3G08900	AT3G08900	RGP3	'cell wall.cell wall proteins.RGP'	GT75		Pectin/AGP/Xylan	Pectin/Xylan/AGP biosynthesis
Potri.008G097600	0.7		0.77	0.64	B9HIG2	AT3G08900	AT3G08900	RGP3	'cell wall.cell wall proteins.RGP'	GT75		Pectin/AGP/Xylan	Pectin/Xylan/AGP biosynthesis
Potri.008G026400				-1	B9HL42	AT5G03760	AT5G03760	ATCSLA09	'cell wall.cellulose synthesis'	GT2	PtCSLA1	Mannan	Mannan biosynthesis
Potri.006G116900	1.24				U5G6I8	AT5G03760	AT5G03760	ATCSLA09	'cell wall.cellulose synthesis'	GT2	PtCSLA3	Mannan	Mannan biosynthesis
Potri.009G149700	0.96	1.15	2.28	2.03	B9HQL2	AT5G22740	AT5G22740	CSLA02	'cell wall.cellulose synthesis'	GT2	PtCslA5	Mannan	Mannan biosynthesis
Potri.004G189000	1.15		1		U5GGA0	AT5G22740	AT5G22740	CSLA02	'cell wall.cellulose synthesis'	GT2	PtCslA4	Mannan	Mannan biosynthesis
Potri.002G114200			0.88		B9GNL0	AT4G07960	AT4G07960	CSLC12	'cell wall.cellulose synthesis'	GT2	PtCSLC3	XG	XG biosynthesis
Potri.018G009300		-1.18			B9ILD5	AT4G31590	AT4G31590	CSLC5	'cell wall.cellulose synthesis'	GT2	PtCSLC2	XG	XG biosynthesis
Potri.002G248400		-0.55			B9GQN8	AT3G07330	AT3G07330	CSLC6	'cell wall.cellulose synthesis'	GT2	PtCSLC5	XG	XG biosynthesis
Potri.006G251900	-0.44				B9HA33	AT4G32410	AT4G32410	CESA1	'cell wall.cellulose synthesis.cellulose synthase'	GT2	PtrCesA4A PtCesA8-1 PtCesA11 PtiCesA1-B	Cellulose	Cellulose Biosynthesis
Potri.018G029400			0.81		B9IKV7	AT4G32410	AT4G32410	CESA1	'cell wall.cellulose synthesis.cellulose synthase'	GT2	PtrCesA4B PtCesA8-2 PtCesA10 PtiCesA1-A	Cellulose	Cellulose Biosynthesis
Potri.002G066600			0.91		B9GTH4	AT2G21770	AT5G64740	CESA6, CESA9	'cell wall.cellulose synthesis.cellulose synthase'	GT2	PtrCesA9A PtCesA2-2 PtCesA2 PtiCesA6-D	Cellulose	Cellulose Biosynthesis
Potri.005G194200	0.83		0.85		B9H7U0	AT2G21770	AT2G21770	CESA9	'cell wall.cellulose synthesis.cellulose synthase'	GT2	PtrCesA9B PtCesA2-1 PtCesA5 PtiCesA6-C	Cellulose	Cellulose Biosynthesis
Potri.001G266400		-0.5			B9GFE1	AT5G05170	AT5G05170	CEV1	'cell wall.cellulose synthesis.cellulose synthase'	GT2	PtrCesA5A PtCesA5-1 PtCesA3 PtiCesA3-D	Cellulose	Cellulose Biosynthesis
Potri.009G060800	0.45				B9HNP9	AT5G05170	AT5G05170	CEV1	'cell wall.cellulose synthesis.cellulose synthase'	GT2	PtrCesA5B PtCesA5-2 PtCesA13 PtiCesA3-C	Cellulose	Cellulose Biosynthesis
Potri.016G054900	1.36		1.87	1.24	U5FQH4	AT5G05170	AT5G05170	CEV1	'cell wall.cellulose synthesis.cellulose synthase'	GT2	PtrCesA8B PtCesA7-1 PtCesA14 PtiCesA3-B	Cellulose	Cellulose Biosynthesis
Potri.001G136200	1.23		1.69	0.89	B9MU77	AT3G03050	AT3G03050	CSLD3	'cell wall.cellulose synthesis.cellulose synthase'	GT2	PtCslD4	Cellulose	Tip growth
Potri.019G049700	1.31	0.96	1.36		B9IPJ4	AT3G03050	AT3G03050	CSLD3	'cell wall.cellulose synthesis.cellulose synthase'	GT2	PtCslD5	Cellulose	Tip growth
Potri.013G082200			0.66		B9N113	AT3G03050	AT3G03050	CSLD3	'cell wall.cellulose synthesis.cellulose synthase'	GT2	PtCslD6	Cellulose	Tip growth
Potri.003G097100	-1.27		-1.37		B9GZJ8	AT3G03050	AT3G03050	CSLD3	'cell wall.cellulose synthesis.cellulose synthase'	GT2	PtCslD3	Cellulose	Tip growth
Potri.002G200300				1.4	B9GSE5	AT1G02730	AT1G02730	CSLD5	'cell wall.cellulose synthesis.cellulose synthase'	GT2	PtCslD1	Cellulose	Tip growth
Potri.014G125100				1.43	B9I9N0	AT1G02730	AT1G02730	CSLD5	'cell wall.cellulose synthesis.cellulose synthase'	GT2	PtCslD2	Cellulose	Tip growth
Potri.002G227300	1.9		1.9		B9GTW0	AT2G32540	AT2G32540	CSLB04	'cell wall.cellulose synthesis.cellulose synthase'	GT2	PtCslB2	uncharacterized
Potri.006G004300	1.87	1.2	1.28	0.78	B9HC22	AT1G55850	AT1G55850	CSLE1	'cell wall.cellulose synthesis.cellulose synthase'	GT2	PtCslE3	uncharacterized
Potri.001G369100	-0.33	-0.34			B9GFY5	AT1G55850	AT1G55850	CSLE1	'cell wall.cellulose synthesis.cellulose synthase'	GT2	PtCslE1	uncharacterized
Potri.006G004200				0.54	U5GB40	AT1G55850	AT1G55850	CSLE1	'cell wall.cellulose synthesis.cellulose synthase'	GT2	PtCslE2	uncharacterized
Potri.010G074700		1.22	1.53		B9HUC0	AT4G24010	AT4G24010	CSLG1	'cell wall.cellulose synthesis.cellulose synthase'	GT2	PtCslG3	uncharacterized
Potri.003G142300	1.03	0.89			U5GJE3	AT4G23990	AT4G23990	CSLG3	'cell wall.cellulose synthesis.cellulose synthase'	GT2		uncharacterized
Potri.003G142500			-1.16	-0.96	B9GXT1	AT4G23990	AT4G23990	CSLG3	'cell wall.cellulose synthesis.cellulose synthase'	GT2	PtCslG4	uncharacterized
Potri.014G155400			1.43			AT2G32540	AT2G32540	CSLB04	'cell wall.cellulose synthesis.cellulose synthase'
Potri.015G060000	0.58		0.64	0.48	A9P983	AT5G60920	AT5G60920	COB	'cell wall.cellulose synthesis.COBRA'
Potri.004G117100	1.38		1.39		B9H0H5	AT3G02210	AT3G02210	COBL1	'cell wall.cellulose synthesis.COBRA'
Potri.010G001100			0.76		A9PEE4	AT4G16120	AT4G16120	COBL7	'cell wall.cellulose synthesis.COBRA'
Potri.014G125300	0.82		1.02		B9I9N2	AT4G16120	AT4G16120	COBL7	'cell wall.cellulose synthesis.COBRA'
Potri.010G231000	-1.12				B9HUV9		AT3G52790	AT3G52790	'cell wall.degradation'
Potri.008G030200			-1		U5G1E8		AT3G52790	AT3G52790	'cell wall.degradation'
Potri.015G137500		-0.84	-1.32	-1.72	B9ID24		AT4G25433	AT4G25433	'cell wall.degradation'
Potri.012G135100	0.84	1.12			B9I4E3		AT4G25433	AT4G25433	'cell wall.degradation'
Potri.009G087800	-1.8	-1.43	-2.1		B9HN01		AT4G33840	AT4G33840	'cell wall.degradation.mannan-xylose-arabinose-fucose'	CBM22-GH10	PtXyn10D	Xylan	Xylan modification
Potri.004G173300	1.28		1.19		B9H179		AT4G38650	AT4G38650	'cell wall.degradation.mannan-xylose-arabinose-fucose'	CBM22-GH10	PtXyn10G	Xylan	Xylan modification
Potri.009G006900	-0.46		-0.41		B9HQN0	AT2G28100	AT2G28100	FUC1	'cell wall.degradation.mannan-xylose-arabinose-fucose'	GH29
Potri.012G131400	-1.77	-1.84	-1.39		B9I4I0	AT2G28100	AT2G28100	FUC1	'cell wall.degradation.mannan-xylose-arabinose-fucose'	GH29
Potri.002G094000	1.42		1.03	1.09	B9GUL1		AT1G78060	AT1G78060	'cell wall.degradation.mannan-xylose-arabinose-fucose'	GH3		Pectin/AGP/Xylan	Pectin/Xylan/AGP modification
Potri.002G093900			-0.77		B9GUL0		AT1G78060	AT1G78060	'cell wall.degradation.mannan-xylose-arabinose-fucose'	GH3		Pectin/AGP/Xylan	Pectin/Xylan/AGP modification
Potri.001G089100			-0.51		B9GL35		AT5G10560	AT5G10560	'cell wall.degradation.mannan-xylose-arabinose-fucose'	GH3		Pectin/AGP/Xylan	Pectin/Xylan/AGP modification
Potri.010G141400	-2.47	-1.66	-3.18	-2.22	B9HWX2	AT5G49360	AT5G49360	BXL1	'cell wall.degradation.mannan-xylose-arabinose-fucose'	GH3		Pectin/AGP/Xylan	Pectin/Xylan/AGP modification
Potri.001G206800	-1.09	-1.59	-1.44	-1.2	B9GF88	AT5G64570	AT5G64570	XYL4	'cell wall.degradation.mannan-xylose-arabinose-fucose'	GH3		Xylan	Xylan modification
Potri.006G009400			0.49	0.7	B9HCG1		AT4G28320	MAN5	'cell wall.degradation.mannan-xylose-arabinose-fucose'	GH5_7	PtMAN3	Mannan	Mannan Degradation
Potri.016G138600				-1.7	B9IGV3		AT5G01930	MAN6	'cell wall.degradation.mannan-xylose-arabinose-fucose'	GH5_7	PtMAN6	Mannan	Mannan Degradation
Potri.006G109900				-0.65	B9HDK2		AT5G01930	MAN6	'cell wall.degradation.mannan-xylose-arabinose-fucose'	GH5_7	PtMAN4	Mannan	Mannan Degradation
Potri.005G229600	1.19			1.01	B9H4D6		AT5G66460	MAN7	'cell wall.degradation.mannan-xylose-arabinose-fucose'	GH5_7	PtMAN2	Mannan	Mannan Degradation
Potri.005G120500		-1.29			A9PH08		AT5G66460	MAN7	'cell wall.degradation.mannan-xylose-arabinose-fucose'	GH5_7	PtMAN7	Mannan	Mannan Degradation
Potri.005G005500		-1.33	-1.51	-1.75	B9H492		AT1G02460	AT1G02460	'cell wall.degradation.pectate lyases and polygalacturonases'	GH28	PtPG15	Pectin	pectin degradation
Potri.008G211900			2.41	1.37	U5G6X0		AT1G23460	AT1G23460	'cell wall.degradation.pectate lyases and polygalacturonases'	GH28	PtPG31	Pectin	pectin degradation
Potri.011G159000			1.02		B9I0Y7		AT1G23460	AT1G23460	'cell wall.degradation.pectate lyases and polygalacturonases'	GH28	PtPG47	Pectin	pectin degradation
Potri.001G108000	1.32						AT1G60590	AT1G60590	'cell wall.degradation.pectate lyases and polygalacturonases'	GH28		Pectin	pectin degradation
Potri.001G346800			1.44		B9GI47		AT1G60590	AT1G60590	'cell wall.degradation.pectate lyases and polygalacturonases'	GH28	PtPG4	Pectin	pectin degradation
Potri.001G463000				-1.54	B9GGJ3		AT1G70500	AT1G70500	'cell wall.degradation.pectate lyases and polygalacturonases'	GH28	PtPG6	Pectin	pectin degradation
Potri.001G171900	0.74				B9GKX0		AT1G80170	AT1G80170	'cell wall.degradation.pectate lyases and polygalacturonases'	GH28	PtPG2	Pectin	pectin degradation
Potri.008G211500		-0.87	-0.83	-1.12	U5G3P3		AT3G16850	AT3G16850	'cell wall.degradation.pectate lyases and polygalacturonases'	GH28	PtPG32	Pectin	pectin degradation
Potri.016G051200	-1.09	-0.41			B9II39		AT3G57790	AT3G57790	'cell wall.degradation.pectate lyases and polygalacturonases'	GH28	PtPG54	Pectin	pectin degradation
Potri.017G005800	1.29		2.13	1.96	B9N8R2		AT3G59850	AT3G59850	'cell wall.degradation.pectate lyases and polygalacturonases'	GH28	PtPG62	Pectin	pectin degradation
Potri.017G006200			2.83	2.26	U5FM84		AT3G59850	AT3G59850	'cell wall.degradation.pectate lyases and polygalacturonases'	GH28	PtPG64	Pectin	pectin degradation
Potri.007G144400	2.44		1.55		B9HGC3		AT3G59850	AT3G59850	'cell wall.degradation.pectate lyases and polygalacturonases'	GH28	PtPG22	Pectin	pectin degradation
Potri.007G144200	1.36				B9HGC5		AT3G59850	AT3G59850	'cell wall.degradation.pectate lyases and polygalacturonases'	GH28	PtPG23	Pectin	pectin degradation
Potri.002G162400			1.96	1.3	U5GPU2		AT3G61490	AT3G61490	'cell wall.degradation.pectate lyases and polygalacturonases'	GH28	PtPG7	Pectin	pectin degradation
Potri.014G112100		-0.49	-1.02		B9I9A6		AT3G62110	AT3G62110	'cell wall.degradation.pectate lyases and polygalacturonases'	GH28	PtPG50	Pectin	pectin degradation
Potri.002G186900		-0.34			B9GTA2		AT3G62110	AT3G62110	'cell wall.degradation.pectate lyases and polygalacturonases'	GH28	PtPG8	Pectin	pectin degradation
Potri.003G131700				-1.32	B9GWU9		AT4G23500	AT4G23500	'cell wall.degradation.pectate lyases and polygalacturonases'	GH28	PtPG12	Pectin	pectin degradation
Potri.003G139100		-1.19			B9GXH4		AT4G23820	AT4G23820	'cell wall.degradation.pectate lyases and polygalacturonases'	GH28	PtPG13	Pectin	pectin degradation
Potri.005G063400		1.21			B9H488		AT4G33440	AT4G33440	'cell wall.degradation.pectate lyases and polygalacturonases'	GH28	PtPG16	Pectin	pectin degradation
Potri.010G152000		-1.66			U5G278		AT1G48100	PGX3	'cell wall.degradation.pectate lyases and polygalacturonases'	GH28	PtPG43	Pectin	pectin degradation
Potri.006G122000				1.92	U5GAA9		AT3G53190	AT3G53190	'cell wall.degradation.pectate lyases and polygalacturonases'	PL1_1	PtPL1-3	Pectin	pectin degradation
Potri.001G052300		-1.77	-1.09	-1.12	A9PIK2		AT4G13710	AT4G13710	'cell wall.degradation.pectate lyases and polygalacturonases'	PL1_1	PtPL1-26	Pectin	pectin degradation
Potri.008G032700		1.04	2.46	2.18			AT5G04310	AT5G04310	'cell wall.degradation.pectate lyases and polygalacturonases'	PL1_1	PtPL1-9	Pectin	pectin degradation
Potri.011G093400	1.42				B9I1A5		AT5G63180	AT5G63180	'cell wall.degradation.pectate lyases and polygalacturonases'	PL1_1	PtPL1-20	Pectin	pectin degradation
Potri.015G087800		-1.7	-1.17		B9IF26		AT5G63180	AT5G63180	'cell wall.degradation.pectate lyases and polygalacturonases'	PL1_1	PtPL1-18	Pectin	pectin degradation
Potri.012G091300	-1.32	-1.32					AT4G24780	PLL19	'cell wall.degradation.pectate lyases and polygalacturonases'	PL1_1	PtPL1-30	Pectin	pectin degradation
Potri.012G091500			-1.49		B9I3J6		AT4G24780	PLL19	'cell wall.degradation.pectate lyases and polygalacturonases'	PL1_1	PtPL1-17	Pectin	pectin degradation
Potri.001G339500	1.31				B9GIX5		AT4G24780	PLL19	'cell wall.degradation.pectate lyases and polygalacturonases'	PL1_1	PtPL1-19	Pectin	pectin degradation
Potri.002G110100	1.43	1.24	2.79	1.67	B9GN77		AT1G09890	AT1G09890	'cell wall.degradation.pectate lyases and polygalacturonases'	PL4_2		Pectin	pectin degradation
Potri.002G110000			1.06		B9GN76		AT1G09890	AT1G09890	'cell wall.degradation.pectate lyases and polygalacturonases'	PL4_2		Pectin	pectin degradation
Potri.005G151500			0.61		U5GD53		AT1G09910	AT1G09910	'cell wall.degradation.pectate lyases and polygalacturonases'	PL4_2		Pectin	pectin degradation
Potri.002G110300			1.69		B9GN79		AT4G24430	AT4G24430	'cell wall.degradation.pectate lyases and polygalacturonases'	PL4_2		Pectin	pectin degradation
Potri.006G218500	1.01	1.11	3.78	3.24	B9HCP7		AT2G22620	RGIL6	'cell wall.degradation.pectate lyases and polygalacturonases'	PL4_2		Pectin	pectin degradation
Potri.008G190000	1.05				B9HLT5	AT1G70370	AT1G23760	JP630, PG2	'cell wall.degradation.pectate lyases and polygalacturonases'
Potri.006G243700	1.23				B9H9C8	AT5G25610	AT5G25610	RD22	'cell wall.degradation.pectate lyases and polygalacturonases'
Potri.004G136600	1.77	2.7	3.9	3.39	U5GIX4	AT5G25610	AT5G25610	RD22	'cell wall.degradation.pectate lyases and polygalacturonases'
Potri.006G243600	1.32				U7DZP0	AT5G25610	AT5G25610	RD22	'cell wall.degradation.pectate lyases and polygalacturonases'
Potri.004G136700	2.25	3.48	3.83	3.52	U5GFD3	AT5G25610	AT5G25610	RD22	'cell wall.degradation.pectate lyases and polygalacturonases'
Potri.T012500			-1.59	-1.27	B9IP28	AT5G25610	AT5G25610	RD22	'cell wall.degradation.pectate lyases and polygalacturonases'
Potri.T012700	-0.85	-1.05	-1.59	-0.8	U7DVG1	AT5G25610	AT5G25610	RD22	'cell wall.degradation.pectate lyases and polygalacturonases'
Potri.018G036700	1.64			0.91	B9IKN7	AT5G25610	AT5G25610	RD22	'cell wall.degradation.pectate lyases and polygalacturonases'
Potri.004G153100			1.15		B9H0P5	AT1G49320	AT1G49320	USPL1	'cell wall.degradation.pectate lyases and polygalacturonases'
Potri.006G011300			-0.39		B9HCR8		AT4G21060	GALT2	'cell wall.hemicellulose synthesis'	GT31		AGP/extensin	AGP biosynthesis
Potri.010G040400		-0.68		-0.63	B9HU75		AT5G62620	GALT6	'cell wall.hemicellulose synthesis'	GT31		AGP/extensin	AGP biosynthesis
Potri.003G191200	1.59	1.35	2.06		B9GXA6	AT2G03220	AT2G03220	FT1	'cell wall.hemicellulose synthesis'	GT37		XG	XG biosynthesis
Potri.001G034100			1.72		B9GLV3	AT2G03220	AT2G03220	FT1	'cell wall.hemicellulose synthesis'	GT37		XG	XG biosynthesis
Potri.001G033800	0.78	0.94	1	0.87	B9GLV6	AT2G03220	AT2G03220	FT1	'cell wall.hemicellulose synthesis'	GT37		XG	XG biosynthesis
Potri.003G191500	1.54	1.74	0.91	0.88	B9GXA4	AT2G03220	AT2G03220	FT1	'cell wall.hemicellulose synthesis'	GT37		XG	XG biosynthesis
Potri.014G029900	-0.78				U5FNJ8	AT4G33330	AT4G33330	PGSIP3	'cell wall.hemicellulose synthesis.glucuronoxylan'	GT8	PtGT8A	Xylan	Xylan biosynthesis
Potri.018G098200	2.02	2.85	4	4.34	B9IM55		AT4G30380	AT4G30380	'cell wall.modification'	EXPN
Potri.003G083200	0.86		2.07		U5GMC9	AT4G17030	AT4G17030	EXLB1	'cell wall.modification'	EXPN	PtEXPLB1
Potri.003G087000		1.09	1.71		U5GIP5	AT4G17030	AT4G17030	EXLB1	'cell wall.modification'	EXPN	PtEXPLB4
Potri.001G147200		2.26	2.15		U5GSC4	AT4G17030	AT4G17030	EXLB1	'cell wall.modification'	EXPN	PtEXPLB3
Potri.006G086100			-0.76	-0.89	A9PEQ7	AT2G37640	AT2G37640	EXP3	'cell wall.modification'	EXPN	PtEXPA16
Potri.002G184700			1.39	1.28	B9GRV4	AT4G01630	AT4G01630	EXPA17	'cell wall.modification'	EXPN	PtEXPA19
Potri.008G057100	1.29				B9HMI8	AT2G39700	AT2G39700	EXPA4	'cell wall.modification'	EXPN	PtEXPA7
Potri.010G202500	1.21		1.17	1.25	B9HTH5	AT2G39700	AT2G39700	EXPA4	'cell wall.modification'	EXPN	PtEXPA15
Potri.009G031800		-0.99			B9HPG6	AT2G39700	AT2G39700	EXPA4	'cell wall.modification'	EXPN	PtEXPA5
Potri.001G240900		-1.08			A9P7Z1	AT2G39700	AT2G39700	EXPA4	'cell wall.modification'	EXPN	PtEXPA1
Potri.019G057500		-1.81	-1		B9IQ53	AT2G40610	AT2G40610	EXPA8	'cell wall.modification'	EXPN	PtEXPA12
Potri.013G154700		-1.71			B9I6V6	AT2G40610	AT2G40610	EXPA8	'cell wall.modification'	EXPN	PtEXPA2
Potri.014G066300	3.26	1.88	2.22	1.67	B9IBW6	AT1G65680	AT1G65680	EXPB2	'cell wall.modification'	EXPN	PtEXPB1
Potri.019G101900			-1.19		U5FIY0	AT4G28250	AT4G28250	EXPB3	'cell wall.modification'	EXPN	PtEXPB2
Potri.013G134300	1.38				B9I5J2	AT4G28250	AT4G28250	EXPB3	'cell wall.modification'	EXPN	PtEXPB3
Potri.006G252200			1.36		B9HA36	AT2G18660	AT2G18660	PNP-A	'cell wall.modification'	EXPN
Potri.018G101600			-1.76	-1.22	B9IM88	AT2G18660	AT2G18660	PNP-A	'cell wall.modification'	EXPN
Potri.006G179300	2.2	1.55	2.74	2	B9HBG1	AT2G18660	AT2G18660	PNP-A	'cell wall.modification'	EXPN
Potri.002G153200			-0.73		B9GPU5	AT2G01850	AT2G01850	EXGT-A3	'cell wall.modification'	GH16	PtXTH8, PtEG16	XG	XG modification
Potri.002G060500	2.18	1.68	2.05	1.81	B9GT42	AT4G14130	AT4G14130	XTH15	'cell wall.modification'	GH16	PtXTH12	XG	XG modification
Potri.002G236200	1.15		1.02		A9PBP3	AT3G23730	AT3G23730	XTH16	'cell wall.modification'	GH16	PtXTH21, PtXET16G	XG	XG modification
Potri.014G146100		-1.34		-1.13	B9IA86	AT3G23730	AT3G23730	XTH16	'cell wall.modification'	GH16	PtXTH14, PtXET16K	XG	XG modification
Potri.018G094800	-1.17	-0.83			B9IM12	AT5G57560	AT5G57550	XTH25, TCH4	'cell wall.modification'	GH16	PtXTH19	XG	XG modification
Potri.008G138400			-0.75		B9HJJ8	AT1G14720	AT1G14720	XTH28	'cell wall.modification'	GH16	PtXTH39, PtXET16J	XG	XG modification
Potri.003G097300	-0.9		-1.12		U5GQD4	AT1G32170	AT1G32170	XTH30	'cell wall.modification'	GH16	PtXTH3, PtXET16M	XG	XG modification
Potri.006G122900			-1.19		U5GAC0	AT2G36870	AT2G36870	XTH32	'cell wall.modification'	GH16	PtXTH32	XG	XG modification
Potri.016G098600	1.33		1.32		B9IFU7	AT2G36870	AT2G36870	XTH32	'cell wall.modification'	GH16	PtXTH31	XG	XG modification
Potri.014G115000		-1.71	-1.41	-1.37	B9I9D4	AT1G10550	AT1G10550	XTH33	'cell wall.modification'	GH16	PtXTH38, PtXET16T	XG	XG modification
Potri.001G071000		-1.54	-1.61		B9GMW8	AT5G13870	AT5G13870	XTH5	'cell wall.modification'	GH16	PtXTH27, PtXET16R	XG	XG modification
Potri.007G008500		-0.82	-0.91	-0.76	B9HFT5	AT5G65730	AT5G65730	XTH6	'cell wall.modification'	GH16	PtXTH36, PtXET16D	XG	XG modification
Potri.004G021000		-1.76	-1.13	-1.31	A9PHP9	AT1G11545	AT1G11545	XTH8	'cell wall.modification'	GH16	PtXTH25, PtXET16AA	XG	XG modification
Potri.019G125000		-2.18			A9P7Z3	AT4G03210	AT4G03210	XTH9	'cell wall.modification'	GH16	PtXTH35, PtXET16C	XG	XG modification
Potri.013G152400	-1.32	-1.55			A9PC40	AT4G03210	AT4G03210	XTH9	'cell wall.modification'	GH16	PtXTH30, PtXET16H	XG	XG modification
Potri.018G095100			1.75		B9IM15	AT4G25810	AT4G25810	XTR6	'cell wall.modification'	GH16	PtXTH17, XET16I	XG	XG modification
Potri.005G007200	2.25		1.43		B9H4A7	AT4G25810	AT4G25810	XTR6	'cell wall.modification'	GH16	PtXTH2	XG	XG modification
Potri.002G166000		-0.31			B9GQF0		AT4G01220	MGP4	'cell wall.pectin synthesis.rhamnogalacturonan II.Xylose Transferase with Fucose Acceptor'	GT77		Pectin	Pectin biosynthesis
Potri.005G001500		-1.07	-1.38	-0.87	U5GF59		AT3G05910	AtPAE12	'cell wall.pectin*esterases.acetyl esterase'	CE13		Pectin	pectin modification
Potri.013G000900				-0.96	B9I6B6		AT3G05910	AtPAE12	'cell wall.pectin*esterases.acetyl esterase'	CE13		Pectin	pectin modification
Potri.004G234100				-0.92	U5GKN8		AT4G19420	PAE8	'cell wall.pectin*esterases.acetyl esterase'	CE13		Pectin	pectin modification
Potri.015G145400	1.1	1.07	2.27	1.54	B9ID97		AT5G23870	PAE9	'cell wall.pectin*esterases.acetyl esterase'	CE13		Pectin	pectin modification
Potri.003G072700			0.52		B9GXZ7	AT1G53840	AT1G53840	PME1	'cell wall.pectin*esterases.PME'	CE8		Pectin	pectin modification
Potri.006G134600		-1.36	-1.01	-1.3	B9MT56		AT2G26440	PME12	'cell wall.pectin*esterases.PME'	CE8		Pectin	pectin modification
Potri.014G067100			1.63	1.4	B9IBX6		AT2G45220	PME17	'cell wall.pectin*esterases.PME'	CE8		Pectin	pectin modification
Potri.012G126800	2.72	3.04	5.47	4	B9I4M5		AT2G45220	PME17	'cell wall.pectin*esterases.PME'	CE8		Pectin	pectin modification
Potri.001G162600	1.29		1.28			AT3G14310	AT3G14310	PME3	'cell wall.pectin*esterases.PME'	CE8	PtPME2	Pectin	pectin modification
Potri.001G162500	1.42		1.34		U5GU25	AT3G14310	AT3G14310	PME3	'cell wall.pectin*esterases.PME'	CE8		Pectin	pectin modification
Potri.T148200	0.92				U5G8J5	AT3G14310	AT3G14310	PME3	'cell wall.pectin*esterases.PME'	CE8		Pectin	pectin modification
Potri.003G001900	1.11				U5GLB5	AT3G14310	AT3G14310	PME3	'cell wall.pectin*esterases.PME'	CE8		Pectin	pectin modification
Potri.T151500	1.16					AT3G14310	AT3G14310	PME3	'cell wall.pectin*esterases.PME'	CE8		Pectin	pectin modification
Potri.T148300	1.33				B9HAG5	AT3G14310	AT3G14310	PME3	'cell wall.pectin*esterases.PME'	CE8		Pectin	pectin modification
Potri.003G002100	1.25		1.31		U5GHL9	AT3G14310	AT3G14310	PME3	'cell wall.pectin*esterases.PME'	CE8		Pectin	pectin modification
Potri.003G002800	1.18				U7E2G3	AT3G14310	AT3G14310	PME3	'cell wall.pectin*esterases.PME'	CE8	PtPME3	Pectin	pectin modification
Potri.012G014500		-0.75			B9I5B4		AT3G49220	PME34	'cell wall.pectin*esterases.PME'	CE8		Pectin	pectin modification
Potri.015G013700		-1.41	-1.23	-1.45	B9IDR8		AT3G49220	PME34	'cell wall.pectin*esterases.PME'	CE8		Pectin	pectin modification
Potri.003G076900	-1.93	-2.33	-1.67	-1.46	U5GPX0		AT5G47500	PME5	'cell wall.pectin*esterases.PME'	CE8		Pectin	pectin modification
Potri.011G025400	1.33	1.63			B9HZL3	AT1G11580	AT1G11580	PMEPCRA	'cell wall.pectin*esterases.PME'	CE8		Pectin	pectin modification
Potri.002G202600	2.09		1.53		B9GSC4		AT1G02810		'cell wall.pectin*esterases.PME'	CE8		Pectin	pectin modification
Potri.013G013200	0.98				B9I7B4		AT3G05620		'cell wall.pectin*esterases.PME'	CE8		Pectin	pectin modification
Potri.010G247700	1.35				B9HVF5		AT3G10720		'cell wall.pectin*esterases.PME'	CE8		Pectin	pectin modification
Potri.002G202500	1.03				B9GSC5		AT4G02320		'cell wall.pectin*esterases.PME'	CE8		Pectin	pectin modification
Potri.005G061500		-1.33			B9H471		AT5G09760		'cell wall.pectin*esterases.PME'	CE8		Pectin	pectin modification
Potri.007G107300	1.76	0.73	1.7	0.91	B9HEQ8		AT5G09760		'cell wall.pectin*esterases.PME'	CE8		Pectin	pectin modification
Potri.018G068400	1.3				U5FHL7		AT5G19730		'cell wall.pectin*esterases.PME'	CE8		Pectin	pectin modification
Potri.006G135100				-0.76	U5G7E3		AT5G20860		'cell wall.pectin*esterases.PME'	CE8		Pectin	pectin modification
Potri.009G072800	1.32				B9HNE1	AT5G58600	AT5G58600	PMR5	'cell wall.pectin*esterases.PME'
Potri.002G054400	-0.97	-0.62	-1.24	-0.8	B9GSQ0	AT5G19160	AT5G19160	TBL11	'cell wall.pectin*esterases.PME'
Potri.015G131600			0.78	0.48	B9ICX1	AT5G51640	AT4G25360	TBL18, YLS7	'cell wall.pectin*esterases.PME'
Potri.016G074800			-0.79	-0.98	B9IIQ9	AT3G11570	AT3G11570	TBL8	'cell wall.pectin*esterases.PME'
Potri.001G146900			0.38		B9MTY0	AT5G18070	AT5G18070	DRT101	'cell wall.precursor synthesis'
Potri.012G075500	-0.76	-0.57	-0.55	-0.36	B9I350		AT1G74910	KJC1	'cell wall.precursor synthesis'
Potri.018G100400	1.74	0.69	2.17	1.33	B9IM76	AT4G30440	AT4G30440	GAE1	'cell wall.precursor synthesis.GAE'
Potri.006G178500	1.89		1.58	0.97	B9HBG7	AT4G30440	AT4G30440	GAE1	'cell wall.precursor synthesis.GAE'
Potri.012G128200		-1.33			B9I4L1	AT1G02000	AT1G02000	GAE2	'cell wall.precursor synthesis.GAE'
Potri.003G114600	0.37		-0.35		B9GVS0	AT4G00110	AT4G12250	GAE5, GAE3	'cell wall.precursor synthesis.GAE'
Potri.001G320000		-0.7		-1.14	A9P9K8	AT3G23820	AT3G23820	GAE6	'cell wall.precursor synthesis.GAE'
Potri.018G101700	0.4			0.45	B9IM89	AT1G17890	AT1G17890	GER2	'cell wall.precursor synthesis.GER'
Potri.006G179100			0.39	0.4	B9HBG2	AT1G17890	AT1G17890	GER2	'cell wall.precursor synthesis.GER'
Potri.005G116200			1.6	1.16	A9PEA0	AT3G51160	AT3G51160	MUR1	'cell wall.precursor synthesis.GMD'
Potri.005G225700	0.61				B9H8N8		AT3G54690	SETH3	'cell wall.precursor synthesis.KDO pathway.arabinose-5-phosphate isomerase'
Potri.001G400900	-0.47		-0.62		U5GXF6	AT1G53000	AT1G53000	CKS	'cell wall.precursor synthesis.KDO pathway.CMP-KDO Synthetase'
Potri.011G156100		0.44			B9I0W2	AT1G30620	AT1G30620	MUR4	'cell wall.precursor synthesis.MUR4'
Potri.001G459700	0.4	0.64	0.94	0.62	B9GK13	AT1G30620	AT1G30620	MUR4	'cell wall.precursor synthesis.MUR4'
Potri.010G198800	1.02				B9HT64	AT2G39770	AT2G39770	CYT1	'cell wall.precursor synthesis.NDP sugar pyrophosphorylase.GDP mannose'
Potri.017G115500	-0.78	-0.85	-0.79		U5GCS3	AT3G02570	AT3G02570	MEE31	'cell wall.precursor synthesis.phosphomannose isomerase'
Potri.018G003100			0.53		U5FJT5	AT4G16130	AT4G16130	ARA1	cell wall.precursor synthesis.sugar kinases.arabinose-1-kinase'
Potri.001G343400			0.94	0.6	B9GIJ6	AT3G01640	AT3G01640	GLCAK	'cell wall.precursor synthesis.sugar kinases.glucuronic acid kinase'
Potri.017G092000	0.85	0.55	0.88	0.82	B9IK59		AT3G29360	UGD2	'cell wall.precursor synthesis.UGD'
Potri.003G123700	-1.19	-0.72	-1.28	-1.29		AT1G12780	AT1G12780	UGE1	'cell wall.precursor synthesis.UGE'
Potri.001G090700			0.73	0.59	B9GL51	AT4G10960	AT4G10960	UGE5	'cell wall.precursor synthesis.UGE'
Potri.014G129200	1.15	1.26	1.63	1.46	A9PD45	AT3G62830	AT3G62830	AUD1	'cell wall.precursor synthesis.UXS'
Potri.002G204400	1.09	1.1	2.24	1.85	B9GSA5	AT3G62830	AT3G62830	AUD1	'cell wall.precursor synthesis.UXS'
Potri.013G040600			-1.16	-0.73	B9I5F2	AT5G28840	AT5G28840	GME	'cell wall.precursor synthesis.UXS'
Potri.T103900			-1.04	-0.67		AT5G28840	AT5G28840	GME	'cell wall.precursor synthesis.UXS'
Potri.005G053000			-0.51		B9MZE1	AT5G28840	AT5G28840	GME	'cell wall.precursor synthesis.UXS'
Potri.006G214000			0.39		B9HCA4	AT3G53520	AT3G53520	UXS1	'cell wall.precursor synthesis.UXS'
Potri.005G042700			0.77	0.4	U5GDV7		AT2G32910		'cell.cell death'
Potri.005G043100			0.35		U5GDW3		AT2G32910		'cell.cell death'
Potri.015G122300		-1.27			B9ICP3		AT2G35140		'cell.cell death'
Potri.004G217200			0.84	0.67	U5GK95	AT3G44880	AT3G44880	ACD1	'cell.cell death.plants'
Potri.006G051800			-0.56		B9H9V3	AT2G34690	AT2G34690	ACD11	'cell.cell death.plants'
Potri.016G055300	1.72	1.56	1.73	1.7	B9II75	AT2G34690	AT2G34690	ACD11	'cell.cell death.plants'
Potri.011G075500			0.85		B9I142	AT1G29690	AT1G29690	CAD1	'cell.cell death.plants'
Potri.016G135100		0.35	0.43	0.36	B9IGR8	AT1G29690	AT1G29690	CAD1	'cell.cell death.plants'
Potri.012G057700			-0.44		B9I2N2	AT5G23040	AT5G23040	CDF1	'cell.cell death.plants'
Potri.011G057100	1.59	1.3	1.83	1.14	U5FVT2	AT1G28380	AT1G28380	NSL1	'cell.cell death.plants'
Potri.008G136400	2.91	2.11	1.79	1.38	B9HJI0		AT1G14780		'cell.cell death.plants'
Potri.006G028600	3.01	2.29	2.15	1.9			AT1G14780		'cell.cell death.plants'
Potri.007G015600	0.33	0.46			B9HFI3		AT3G51140		'cell.cell death.plants'
Potri.019G001000			0.49		B9N2I1		AT4G24290		'cell.cell death.plants'
Potri.001G305600			1.71	1.27	B9GHA2		AT4G24290		'cell.cell death.plants'
Potri.018G103200	-0.39		-0.44		B9IMA5		AT4G30820	AT4G30820	'cell.cycle'
Potri.006G180900			-0.3		U5G814		AT4G30820	AT4G30820	'cell.cycle'
Potri.013G008500				-0.6	B9I6Z2		AT5G26850	AT5G26850	'cell.cycle'
Potri.013G022600			1.32	1.4	B9I7T2	AT3G05330	AT3G05330	ATN	'cell.cycle'
Potri.009G004000			-0.66			AT2G27970	AT2G27970	CKS2	'cell.cycle'
Potri.004G217500			-1.36			AT2G27970	AT2G27970	CKS2	'cell.cycle'
Potri.010G130300	-0.42	-0.64	-0.79	-0.53	B9HWM4		AT1G25682	CWC16a	'cell.cycle'
Potri.008G115700	-0.36		-0.48		B9HIY1		AT1G25682	CWC16a	'cell.cycle'
Potri.006G035200				1.2	B9H8S1	AT5G06150	AT5G06150	CYC1BAT	'cell.cycle'
Potri.016G033000				-0.45	B9IHM7	AT5G06150	AT5G06150	CYC1BAT	'cell.cycle'
Potri.002G242100				0.72	B9GQH5	AT5G48820	AT5G48820	ICK6	'cell.cycle'
Potri.015G055500				-0.33	U5FPP7	AT5G35520	AT5G35520	MIS12	'cell.cycle'
Potri.001G208700			-0.66		B9GF76		AT3G54630	NDC80	'cell.cycle'
Potri.013G017500	-0.5		-0.39		B9I7I8	AT3G05480	AT3G05480	RAD9	'cell.cycle'
Potri.010G173200			-0.59		B9HY42	AT1G16330	AT1G16330		'cell.cycle'
Potri.005G100000				1.73	U5GH53	AT1G20610	AT1G20610		'cell.cycle'
Potri.005G181400				1.6	B9H7I4	AT1G44110	AT1G44110		'cell.cycle'
Potri.008G146600	0.41				A8Y902	AT1G70210	AT1G70210		'cell.cycle'
Potri.014G005900				-1.22		AT1G70210	AT1G70210		'cell.cycle'
Potri.010G095200	0.91	0.93	1.45	1.36	A8Y903	AT1G70210	AT1G70210		'cell.cycle'
Potri.001G272000				1.49	B9GFS5	AT2G26760	AT2G26760		'cell.cycle'
Potri.006G052100			1.35	0.86	B9H9V5		AT2G41830		'cell.cycle'
Potri.005G033600			-1.14	-1.32	U5GAF5		AT3G05327		'cell.cycle'
Potri.013G023000	-1.22	-0.85	-1.5	-1.24	U5FQW8		AT3G05327		'cell.cycle'
Potri.007G121500	-0.87	-0.96	-2.08	-1.1	B9HE32	AT3G21870	AT3G21870		'cell.cycle'
Potri.014G066400			-1.26		B9IBW7	AT3G60550	AT3G60550		'cell.cycle'
Potri.002G052800	-0.49		-0.72	-0.58	U5GKN2	AT3G63120	AT3G63120		'cell.cycle'
Potri.005G209800	-0.7		-1.17	-0.64	B9H885	AT2G44740	AT3G63120		'cell.cycle'
Potri.013G149000		-1.22				AT4G03270	AT4G03270		'cell.cycle'
Potri.011G040500			0.98		A8Y918	AT4G03270	AT4G03270		'cell.cycle'
Potri.002G032300		0.53	0.51	0.39	B9GRK4		AT4G19600		'cell.cycle'
Potri.001G301800				1.09	B9GHC7	AT4G34160	AT4G34160		'cell.cycle'
Potri.002G123000	-0.58		-0.53		B9GNT4	AT4G34160	AT4G34160		'cell.cycle'
Potri.009G097800	1.7		1.53	1.66	A8Y912	AT4G34160	AT4G34160		'cell.cycle'
Potri.007G055300		-0.9	-0.74		U5G4S0	AT4G37630	AT4G37630		'cell.cycle'
Potri.005G141900			-0.87		B9H6J8	AT5G67260	AT5G67260		'cell.cycle'
Potri.002G149700			-0.59		B9GPI3		AT1G01940	AT1G01940	'cell.cycle.peptidylprolyl isomerase'
Potri.012G058700	-1.04	-0.93	-1.61	-0.64	B9I2N9		AT1G74070	AT1G74070	'cell.cycle.peptidylprolyl isomerase'
Potri.009G130100	1.37	1.14		1.14	A9P8B6	AT4G38740	AT2G21130	AT2G21130, ROC1	'cell.cycle.peptidylprolyl isomerase'
Potri.001G404700			-0.67		U5GWL6		AT3G15520	AT3G15520	'cell.cycle.peptidylprolyl isomerase'
Potri.005G215800		0.31			B9H8E5		AT3G63400	AT3G63400	'cell.cycle.peptidylprolyl isomerase'
Potri.006G189900	-0.48	-0.7	-0.74	-0.58	B9HAP1		AT5G35100	AT5G35100	'cell.cycle.peptidylprolyl isomerase'
Potri.010G144500	-0.42				B9HX13		AT3G66654	CYP21-4	'cell.cycle.peptidylprolyl isomerase'
Potri.018G061700	-0.47				B9IND9		AT4G33060	CYP57	'cell.cycle.peptidylprolyl isomerase'
Potri.001G060200				0.59	B9GMP1	AT5G13120	AT5G13120	Pnsl5	'cell.cycle.peptidylprolyl isomerase'
Potri.005G148900	-0.46				B9H6Q8	AT5G67530	AT5G67530	PUB49	'cell.cycle.peptidylprolyl isomerase'
Potri.004G168800			0.77	1.17	A9P8L4	AT2G16600	AT2G16600	ROC3	'cell.cycle.peptidylprolyl isomerase'
Potri.002G248300	0.71				B9GQN7	AT3G25230	AT3G25230	ROF1	'cell.cycle.peptidylprolyl isomerase'
Potri.006G033400	-1.27	-0.94	-2.04		U5G926	AT5G48570	AT5G48570	ROF2	'cell.cycle.peptidylprolyl isomerase'
Potri.007G040100	0.4	0.58	0.58	0.75	B9HE69	AT2G15790	AT2G15790	SQN	'cell.cycle.peptidylprolyl isomerase'
Potri.005G135500	-0.66		-0.72	-0.46	B9H6E0	AT2G15790	AT2G15790	SQN	'cell.cycle.peptidylprolyl isomerase'
Potri.009G106200			-0.72		B9HRW8	AT2G15790	AT2G15790	SQN	'cell.cycle.peptidylprolyl isomerase'
Potri.004G144300	-0.39		-0.77	-0.41	B9N4V5	AT2G15790	AT2G15790	SQN	'cell.cycle.peptidylprolyl isomerase'
Potri.017G079100	-0.52		-0.52	-0.47	B9IJU0	AT5G25150		TAF5	'cell.division'
Potri.007G023500	-0.61		-1.49	-0.8	B9HF19	AT2G18290	AT2G18290	APC10	'cell.division'
Potri.001G389300	-0.7				U5GXC9	AT1G78770	AT1G78770	APC6	'cell.division'
Potri.001G035800	0.5		0.99	0.43	B9GLT2		AT3G11450	AtGlsA1	'cell.division'
Potri.003G190000		0.35	0.55	0.37	B9GXK5		AT3G11450	AtGlsA1	'cell.division'
Potri.006G041900	-0.45		-0.47		U5G912	AT3G57090	AT3G57090	BIGYIN	'cell.division'
Potri.016G038900	-0.82	-0.44	-0.77		B9IHT1	AT3G57090	AT3G57090	BIGYIN	'cell.division'
Potri.003G056600	-0.44	-0.31	-0.38		B9GWR4	AT1G15660	AT1G15660	CENP-C	'cell.division'
Potri.001G178200	-0.58		-0.35		B9GEJ7	AT1G15660	AT1G15660	CENP-C	'cell.division'
Potri.001G359500	-0.68	-0.31	-0.89		B9GJH3	AT5G55280	AT5G55280	FTSZ1-1	'cell.division'
Potri.009G164100		-0.68	-0.71		B9HQ04	AT2G36250	AT3G52750	FTSZ2-2, FTSZ2-1	'cell.division'
Potri.018G086300	-0.31		-0.32		B9ILT0	AT2G20000	AT2G20000	HBT	'cell.division'
Potri.008G179600				1.33	B9HLA6	AT3G25980	AT3G25980	MAD2	'cell.division'
Potri.001G147000				0.51			AT5G45420	maMYB	'cell.division'
Potri.001G335700	0.35		0.4	0.39	B9GJB2	AT5G40770	AT5G40770	PHB3	'cell.division'
Potri.017G065800			-0.41		B9IJJ9	AT5G40770	AT5G40770	PHB3	'cell.division'
Potri.005G190000	-0.35	-0.43			B9H7Q4		AT1G76950	PRAF1	'cell.division'
Potri.001G031400	-0.57		-0.56	-0.38		AT3G12280	AT3G12280	RBR1	'cell.division'
Potri.001G439000	-0.42	-0.37	-0.74	-0.51	B9NAB0	AT1G16590	AT1G16590	REV7	'cell.division'
Potri.002G052400	-0.62		-0.89		B9GSN2	AT3G63190	AT3G63190	RRF	'cell.division'
Potri.005G071000			-0.43	-0.55	B9H4P8		AT5G08710	RUG1	'cell.division'
Potri.014G172500	-0.38		-0.58				AT5G48330	RUG2	'cell.division'
Potri.004G000600	-0.33				U5GH70		AT5G60870	RUG3	'cell.division'
Potri.015G107000			-0.31		B9IFL9		AT1G27060	SAB1	'cell.division'
Potri.012G060800			0.42		B9I2R0	AT1G49040	AT1G49040	SCD1	'cell.division'
Potri.003G107700	-0.66				B9H073	AT5G61460	AT5G07660	SMC6A, MIM	'cell.division'
Potri.008G059800	2.57		1.23		B9HML8		AT3G55580	TCF1	'cell.division'
Potri.010G199100	2.81				B9HT68		AT3G55580	TCF1	'cell.division'
Potri.007G100200	0.73	0.47	0.48	0.39	B9HF48	AT5G63860	AT5G63860	UVR8	'cell.division'
Potri.002G096300		-1.06				AT1G22260	AT1G22260	ZYP1a	'cell.division'
Potri.005G236000	-0.98	-0.7	-1.54	-0.94	B9H4J9		AT1G19880		'cell.division'
Potri.002G026600		0.33			B9GQY9		AT1G19880		'cell.division'
Potri.017G123900	-0.45		-0.5		U5GFW4		AT1G66510		'cell.division'
Potri.001G333700	-0.44				U5GVT3		AT3G01800		'cell.division'
Potri.017G099900	0.82		0.76		U5FLV1		AT3G02300		'cell.division'
Potri.013G055300	0.57		0.59		B9I5V7		AT3G03790		'cell.division'
Potri.011G121900	0.89		1.19	0.88	B9HZW9		AT3G15430		'cell.division'
Potri.015G009400	-0.41		-0.43		B9IDM5		AT3G26100		'cell.division'
Potri.012G018600	-0.6		-0.41		B9I1Z0		AT3G26100		'cell.division'
Potri.016G101700	1.59		0.72		B9IFX5		AT3G53830		'cell.division'
Potri.018G044400	-0.78	-0.35	-0.87		B9IKH8		AT5G11580		'cell.division'
Potri.017G113200	-0.55	-0.46	-0.86		B9N218		AT5G16040		'cell.division'
Potri.001G026900			0.82		B9GM09		AT5G19420		'cell.division'
Potri.001G276900			-0.46	-0.52	B9GG94		AT5G19420		'cell.division'
Potri.010G051900			-0.43		U5G1I4	AT1G24490	AT1G24490	ALB4	'cell.division.plastid'
Potri.008G182000	-0.8		1.05	0.92	B9HLC7	AT1G24490	AT1G24490	ALB4	'cell.division.plastid'
Potri.010G099300	-0.42		-0.37	-0.48	B9HVN8	AT1G75010	AT1G75010	ARC3	'cell.division.plastid'
Potri.008G142300			-0.7	-0.75		AT1G75010	AT1G75010	ARC3	'cell.division.plastid'
Potri.004G080100			-0.65		B9H3G7	AT5G24020	AT5G24020	MIND	'cell.division.plastid'
Potri.010G162600	-0.88	-0.68	-1.34		A9PD90	AT1G69390	AT1G69390	MINE1	'cell.division.plastid'
Potri.008G092300	-0.7	-0.53	-0.82		B9HIB8	AT1G69390	AT1G69390	MINE1	'cell.division.plastid'
Potri.002G105900		0.72	1.3	0.62	B9GN42	AT1G58200	AT1G58200	MSL3	'cell.division.plastid'
Potri.015G022900	-0.49		-1.03		B9N992	AT5G53280	AT5G53280	PDV1	'cell.division.plastid'
Potri.009G124800	0.8	0.71		0.85	B9HRF3	AT2G21280	AT2G21280	SULA	'cell.division.plastid'
Potri.002G165900			-0.92	-1.08	B9GQE9	AT2G46225	AT2G46225	ABIL1	'cell.organisation'
Potri.014G092300	-0.66	-0.63	-0.85	-0.77	B9I8S0	AT2G46225	AT2G46225	ABIL1	'cell.organisation'
Potri.012G016900	-0.45				B9I1X4	AT3G49290	AT3G49290	ABIL2	'cell.organisation'
Potri.001G088100				0.51	B9GL25	AT3G49290	AT3G49290	ABIL2	'cell.organisation'
Potri.003G142800	-0.74		-0.53		B9GXT4	AT3G49290	AT3G49290	ABIL2	'cell.organisation'
Potri.010G204300	0.65				A9P810	AT3G12110	AT3G12110	ACT11	'cell.organisation'
Potri.006G192700	0.65			0.57		AT3G12110	AT3G53750	ACT3, ACT11	'cell.organisation'
Potri.001G309500	0.49				B9GGS0	AT5G09810	AT5G09810	ACT7	'cell.organisation'
Potri.019G010400	0.5				A4ZSZ4	AT5G09810	AT5G09810	ACT7	'cell.organisation'
Potri.006G139900	0.85		0.77		U5GD97	AT5G09810	AT5G09810	ACT7	'cell.organisation'
Potri.001G453600			-1.5	-0.64	B9GJJ1	AT5G09810	AT5G09810	ACT7	'cell.organisation'
Potri.009G028200			-0.62		A9PI61	AT5G59890	AT5G59890	ADF4	'cell.organisation'
Potri.004G173800			1.18	0.83	A9PD44	AT2G16700	AT2G16700	ADF5	'cell.organisation'
Potri.007G140200		-0.94			B9HGJ6	AT3G25500	AT3G25500	AFH1	'cell.organisation'
Potri.002G240200		-0.84	-1.44	-1.11	B9GNI3	AT3G25500	AT3G25500	AFH1	'cell.organisation'
Potri.007G060400	-0.55		-0.87		B9N911	AT5G66055	AT5G66055	AKRP	'cell.organisation'
Potri.005G105800	-0.38	-0.36	-0.64	-0.32	B9H6V3	AT5G66055	AT5G66055	AKRP	'cell.organisation'
Potri.015G031800	-0.77	-0.48	-0.8		U5FLN0	AT1G68090	AT1G68090	ANN5	'cell.organisation'
Potri.010G101800	0.66	0.91	0.99		B9HVR2	AT1G68090	AT1G68090	ANN5	'cell.organisation'
Potri.007G092500			-1.15		B9HFG8	AT5G65020	AT5G65020	ANNAT2	'cell.organisation'
Potri.001G024800			1.35	1.56	B9GM28	AT2G38760	AT2G38760	ANNAT3	'cell.organisation'
Potri.003G200700			1.55	1.46	B9GWL9	AT5G12380	AT5G12380	ANNAT8	'cell.organisation'
Potri.013G055000	1.12				B9I5V5	AT5G12380	AT5G12380	ANNAT8	'cell.organisation'
Potri.001G191300			0.72	0.78	B9GH30	AT1G52080	AT1G52080	AR791	'cell.organisation'
Potri.001G115100	-0.48				B9GKT3	AT1G12430	AT1G12430	ARK3	'cell.organisation'
Potri.001G326600			0.55	0.58	B9GF54	AT3G27000	AT3G27000	ARP2	'cell.organisation'
Potri.009G060200			-0.33		B9HNQ4	AT3G60830	AT3G60830	ARP7	'cell.organisation'
Potri.001G265200	-0.68		-0.82	-0.42	B9GFD3	AT3G60830	AT3G60830	ARP7	'cell.organisation'
Potri.001G471400	0.82	0.83	1.16	0.8	B9GHJ8	AT5G56180	AT5G56180	ARP8	'cell.organisation'
Potri.001G471700	0.33				B9GHK1	AT5G56180	AT5G56180	ARP8	'cell.organisation'
Potri.006G063400			-0.71			AT1G60430	AT1G60430	ARPC3	'cell.organisation'
Potri.017G057400	0.39	0.39	0.9	0.53	B9N0S0	AT4G14147	AT4G14147	ARPC4	'cell.organisation'
Potri.002G170100	-0.36		-0.37	-0.3	B9GR07	AT3G61710	AT3G61710	ATG6	'cell.organisation'
Potri.011G031200				1.32	B9HYU6	AT4G21270	AT4G21270	ATK1	'cell.organisation'
Potri.004G031600				1.53	B9H1Y5	AT4G05190	AT4G21270	ATK1, ATK5	'cell.organisation'
Potri.007G074800	0.57		0.41		B9HGE4	AT3G19960	AT3G19960	ATM1	'cell.organisation'
Potri.005G089200	0.72		0.72		B9H5P2	AT3G19960	AT3G19960	ATM1	'cell.organisation'
Potri.011G126800	2	0.66	1.47		B9I012	AT5G54280	AT5G54280	ATM2	'cell.organisation'
Potri.001G407000	0.85		0.81		U5GW01	AT5G54280	AT5G54280	ATM2	'cell.organisation'
Potri.008G139700	-0.62	-0.45			B9HJK8	AT2G01910	AT2G01910	ATMAP65-6	'cell.organisation'
Potri.016G040500				-0.82	B9IHU7	AT2G41370	AT2G41370	BOP2	'cell.organisation'
Potri.011G122900	-0.74	-0.57	-0.5	-0.68	B9HZX9	AT4G27430	AT4G27430	CIP7	'cell.organisation'
Potri.013G017000	-0.53	-0.48	-0.83	-0.42	B9I7I3		AT3G05520	CPA	'cell.organisation'
Potri.005G025300	-1.65	-0.91	-1.5	-0.61	B9N4I7		AT3G05520	CPA	'cell.organisation'
Potri.005G199600			-0.65		B9H7Y8		AT1G71790	CPB	'cell.organisation'
Potri.010G051500	1.08	0.57	0.75	0.4	U5G143	AT1G13180	AT1G13180	DIS1	'cell.organisation'
Potri.001G073300	-0.6				B9GMY7	AT1G30825	AT1G30825	DIS2	'cell.organisation'
Potri.012G069400	0.77				U5FTS8	AT5G62500	AT5G62500	EB1B	'cell.organisation'
Potri.005G142200				0.87	B9H6K1	AT5G67270	AT5G67270	EB1C	'cell.organisation'
Potri.001G295200	-0.94	-0.47	-1.1	-0.43	B9GI85	AT5G40160	AT5G40160	EMB506	'cell.organisation'
Potri.010G187500		-1.06			B9HSM4	AT3G55990	AT3G55990	ESK1	'cell.organisation'
Potri.001G011700	-0.53		-1		B9GLL1		AT1G51110	FBN10	'cell.organisation'
Potri.004G003200			-0.43		B9N8G9		AT4G22240	FBN1b	'cell.organisation'
Potri.001G137900			-0.41		B9GLU0		AT2G35490	FBN2	'cell.organisation'
Potri.003G095900				0.37	B9GZI8		AT2G35490	FBN2	'cell.organisation'
Potri.001G209600	-0.64	-0.57	-1.41	-0.49	B9GEX8		AT3G26070	FBN3a	'cell.organisation'
Potri.003G020700	-0.5		-0.77		U7DX17		AT3G26070	FBN3a	'cell.organisation'
Potri.001G309300	-0.58		-0.62		B9GGS1		AT5G09820	FBN5	'cell.organisation'
Potri.006G276400			-0.7		U5GCJ0		AT5G19940	FBN6	'cell.organisation'
Potri.014G058400		-0.73	-2.01	-1	U5FPZ5		AT4G00030	FBN9	'cell.organisation'
Potri.018G108000	-1.08				B9IME7		AT5G58160	FH13	'cell.organisation'
Potri.011G131700			0.8		U5FWZ6	AT5G54650	AT5G54650	Fh5	'cell.organisation'
Potri.001G416100	0.75	0.85	0.44		U5GUF3	AT5G54650	AT5G54650	Fh5	'cell.organisation'
Potri.010G037900	-0.74	-0.55	-0.84	-0.55	U5G0U8	AT1G70140	AT1G70140	FH8	'cell.organisation'
Potri.008G192900	-2.09	-1.24		-1.42	B9HLV8	AT1G70140	AT1G70140	FH8	'cell.organisation'
Potri.008G169100	-0.4	-0.52	-1.24	-0.65	B9HKS1	AT3G23400	AT3G23400	FIB4	'cell.organisation'
Potri.001G360100	-0.33				B9GJV7	AT4G26700	AT4G26700	FIM1	'cell.organisation'
Potri.011G086500	1.04	0.96	0.7		B9I148	AT5G35700	AT5G35700	FIM5	'cell.organisation'
Potri.002G123500		-0.97	-1.05	-0.91	B9GNT9	AT5G47820	AT5G47820	FRA1	'cell.organisation'
Potri.007G046700				-0.83	B9HH94	AT5G47820	AT5G47820	FRA1	'cell.organisation'
Potri.008G048400	0.6		1.02	0.41	B9HM28	AT3G12360	AT3G12360	ITN1	'cell.organisation'
Potri.006G214500	2.34	2.25	3.23	2.43	B9HCB0		AT3G12360	ITN1	'cell.organisation'
Potri.013G062000			-1.71		B9I616	AT5G13530	AT5G13530	KEG	'cell.organisation'
Potri.002G081300		0.53	1.2	0.52	B9GU17		AT1G21730	Kin7.1	'cell.organisation'
Potri.009G122100			0.62		B9HRH7		AT4G39050	Kin7.4	'cell.organisation'
Potri.006G194900			0.47		B9HA02		AT5G06670	Kin7.5	'cell.organisation'
Potri.016G060400			0.82		U5FNU2		AT5G06670	Kin7.5	'cell.organisation'
Potri.004G193700				1.37	U5GJX9		AT3G44050	KINESIN-12E	'cell.organisation'
Potri.012G080100	-0.52				B9I395		AT1G27500	KLCR3	'cell.organisation'
Potri.015G075300	-0.7		-0.96	-0.53	B9IER0		AT1G27500	KLCR3	'cell.organisation'
Potri.011G045500	0.86		0.87		U5FY90		AT1G11160	KTN80.1	'cell.organisation'
Potri.001G356500	-0.92				B9GJD5	AT5G55230	AT5G55230	MAP65-1	'cell.organisation'
Potri.016G036300	1.22	0.63	0.72	0.56	B9IHQ9	AT1G68060	AT1G68060	MAP70-1	'cell.organisation'
Potri.010G106100		-0.44	-0.4		B9HVU9	AT1G68060	AT1G68060	MAP70-1	'cell.organisation'
Potri.006G018000	-0.95			-1.73	B9HD49	AT4G17220	AT4G17220	MAP70-5	'cell.organisation'
Potri.016G006900			-1.14		B9IH23	AT4G17220	AT4G17220	MAP70-5	'cell.organisation'
Potri.010G227000	-1.24				B9HUJ2	AT3G54870	AT3G54870	MRH2	'cell.organisation'
Potri.012G130600			-0.83		B9I4I8		AT5G51720	NEET	'cell.organisation'
Potri.005G206100	-0.49		-1.02	-0.82	B9H850	AT5G45110	AT5G45110	NPR3	'cell.organisation'
Potri.012G118300			0.84			AT5G45110	AT5G45110	NPR3	'cell.organisation'
Potri.012G118500			0.43		U5FXX3	AT5G45110	AT5G45110	NPR3	'cell.organisation'
Potri.008G169000				0.86	B9HKS0		AT4G14330	PAKRP2	'cell.organisation'
Potri.010G069400				0.97	B9HSG7		AT4G14330	PAKRP2	'cell.organisation'
Potri.001G157900			-0.44		B9MUP3	AT3G03490	AT5G17550	PEX19-2, PEX19-1	'cell.organisation'
Potri.015G131400		-0.63	-0.91		B9ICW8	AT5G51600	AT5G51600	PLE	'cell.organisation'
Potri.014G070100	0.7		1.1	0.83	B9IC02	AT5G51600	AT5G51600	PLE	'cell.organisation'
Potri.002G006100	2.31	1.54	1.1	1.29	B9GPP6	AT1G42550	AT1G42550	PMI1	'cell.organisation'
Potri.010G153000			1.33	1.19	B9HXX9	AT3G17360	AT3G17360	POK1	'cell.organisation'
Potri.001G109800			-0.69		B9GKN4	AT1G12710	AT1G12710	PP2-A12	'cell.organisation'
Potri.003G121900	1.85	1.13	1.33	1.09	B9GW68	AT1G12710	AT1G12710	PP2-A12	'cell.organisation'
Potri.014G075800	-0.9	-0.57	-1.09	-0.59	B9IC61	AT3G61060	AT3G61060	PP2-A13	'cell.organisation'
Potri.015G138600	-0.55		-0.59		B9ID33	AT5G52120	AT5G52120	PP2-A14	'cell.organisation'
Potri.012G136200	-1.25		-0.88		B9I4D5	AT5G52120	AT5G52120	PP2-A14	'cell.organisation'
Potri.001G050100	1.38	1.12	2.37	1.41	A9PEI4	AT2G02230	AT2G02360	PP2-B10, PP2-B1	'cell.organisation'
Potri.013G012700			-1.41			AT1G09155	AT1G09155	PP2-B15	'cell.organisation'
Potri.005G022000		1.98	3.82	2.82	U5GFM2	AT1G09155	AT1G09155	PP2-B15	'cell.organisation'
Potri.018G016000			0.52	0.44	B9IL89	AT2G02250	AT2G02250	PP2-B2	'cell.organisation'
Potri.006G235200			-0.73	-0.4	A9P8N4	AT4G29340	AT4G29340	PRF4	'cell.organisation'
Potri.018G057600			-0.39		A9P8K3	AT2G19760	AT4G29340	PRF4, PRF1	'cell.organisation'
Potri.001G133500			-0.5	-0.35	U5GMV0	AT1G80480	AT1G80480	PTAC17	'cell.organisation'
Potri.003G030100			-0.7		U5GLM4	AT1G80480	AT1G80480	PTAC17	'cell.organisation'
Potri.003G052800	-3.16	-1.42	-3.06	-1.54	B9GXB1	AT1G52240	AT1G52240	ROPGEF11	'cell.organisation'
Potri.006G091800	2.08	1.19		1.06	U5G6H8	AT1G52240	AT1G52240	ROPGEF11	'cell.organisation'
Potri.011G024000			0.64		B9HZJ9	AT4G16340	AT4G16340	SPK1	'cell.organisation'
Potri.005G065100	0.55		0.34		U5GEJ0	AT5G20680	AT5G64020	TBL14, TBL16	'cell.organisation'
Potri.007G104300	2.7	1.28	2.19	1.41	B9HEX4	AT5G20680	AT5G20680	TBL16	'cell.organisation'
Potri.006G140300	0.46	0.48	0.78	0.62	U5GAQ2	AT5G20680	AT5G20680	TBL16	'cell.organisation'
Potri.004G105700			-0.89	-0.7	B9H3S5	AT5G15900	AT5G15900	TBL19	'cell.organisation'
Potri.016G125600	1.13	0.4	0.66	0.56	B9IGH4	AT5G01620	AT5G01620	TBL35	'cell.organisation'
Potri.004G055000			-0.57	-0.57	B9H2J8	AT1G29050	AT1G29050	TBL38	'cell.organisation'
Potri.011G064700	-0.84	-1.23	-1.67	-1.27	B9I1N2	AT1G29050	AT1G29050	TBL38	'cell.organisation'
Potri.003G201700		-1.08			B9GWK9	AT1G29050	AT1G29050	TBL38	'cell.organisation'
Potri.006G071500			-0.43		B9HAM5	AT5G20590	AT5G20590	TBL5	'cell.organisation'
Potri.018G133000	-0.35				B9IN11	AT5G20590	AT5G20590	TBL5	'cell.organisation'
Potri.002G195800	1.18				B9GST0	AT3G62390	AT3G62390	TBL6	'cell.organisation'
Potri.006G193900	0.81		0.52		B9HA12	AT5G06700	AT5G06700	TBR	'cell.organisation'
Potri.005G237100	1.07				B9H4U9		AT1G19835	TCS1	'cell.organisation'
Potri.002G024400	-0.48				B9GQX2		AT1G19835	TCS1	'cell.organisation'
Potri.008G046000	-0.52		-0.47		B9HM06	AT3G55005	AT3G55005	TON1B	'cell.organisation'
Potri.010G082900			-0.35		B9HUR9		AT1G04190	TPR3	'cell.organisation'
Potri.019G036000		-0.4	-0.52		B9IPR1	AT5G19780	AT5G19780	TUA5	'cell.organisation'
Potri.013G056800			-0.39		B9I5W9	AT5G19780	AT5G19780	TUA5	'cell.organisation'
Potri.001G004600	-0.37	-0.44	-0.69		A9P7T6	AT5G19770	AT5G19780	TUA5, TUA3	'cell.organisation'
Potri.003G220300		0.37	-0.33		B9GY70	AT5G19770	AT5G19780	TUA5, TUA3	'cell.organisation'
Potri.009G085100	-0.77		-0.85		B9HN26	AT4G14960	AT4G14960	TUA6	'cell.organisation'
Potri.017G081000				1.36	B9IJV8	AT4G14960	AT4G14960	TUA6	'cell.organisation'
Potri.001G464400			-0.39		B9GH00	AT5G62690	AT5G62700	TUB3, TUB2	'cell.organisation'
Potri.001G246900	0.4	0.37	0.31	0.38	A9PE87	AT5G62690	AT5G62700	TUB3, TUB2	'cell.organisation'
Potri.001G272800	-1.23		-1.21	-0.9	B9GFT2	AT5G62690	AT5G62700	TUB3, TUB2	'cell.organisation'
Potri.001G272700	-0.68	-0.7	-0.73	-0.91		AT5G62690	AT5G62700	TUB3, TUB2	'cell.organisation'
Potri.005G239900	-0.79	-0.76	-1.89	-0.87	B9H4Y2	AT1G20010	AT1G20010	TUB5	'cell.organisation'
Potri.002G021800		-0.7			A9PI25	AT1G20010	AT1G20010	TUB5	'cell.organisation'
Potri.001G104600	-1.14		-1.72	-1.11	B9GKI1	AT5G12250	AT5G12250	TUB6	'cell.organisation'
Potri.009G067100			-0.81		B9HNJ3	AT5G12250	AT5G12250	TUB6	'cell.organisation'
Potri.006G035400	-1.12		-1.99		B9H8S3	AT5G12250	AT5G12250	TUB6	'cell.organisation'
Potri.003G126800	-1.12	-1.45			B9GWI1	AT5G12250	AT5G12250	TUB6	'cell.organisation'
Potri.016G033200			-0.83		A9PEU3	AT5G12250	AT5G12250	TUB6	'cell.organisation'
Potri.001G106100				1.31	B9GKJ5	AT5G23860	AT5G23860	TUB8	'cell.organisation'
Potri.009G040200				0.82	B9HP96	AT5G23860	AT5G23860	TUB8	'cell.organisation'
Potri.011G162500	-0.35	-0.34	-0.5	-0.37	B9N5R3	AT5G23860	AT5G23860	TUB8	'cell.organisation'
Potri.005G178100	-1.45	-1.39	-1.67	-1.38	B9H7F1		AT3G05270	VETH1	'cell.organisation'
Potri.005G070400	-0.46						AT3G05270	VETH1	'cell.organisation'
Potri.007G098500	-0.74		-0.57		U5G3U9		AT3G05270	VETH1	'cell.organisation'
Potri.009G045000	-0.9	-0.7	-0.62	-0.57	B9HP49	AT2G29890	AT2G29890	VLN1	'cell.organisation'
Potri.006G050200				-0.3	U5G962	AT2G41740	AT2G41740	VLN2	'cell.organisation'
Potri.013G042800	-1.11		-0.98	-0.66	B9I5H1		AT3G23090	WDL3	'cell.organisation'
Potri.010G076200	-0.83		-0.84	-0.62	U5FY54		AT3G23090	WDL3	'cell.organisation'
Potri.018G027500	-0.54		-0.44	-0.39	B9IKX4		AT4G32330	WDL5	'cell.organisation'
Potri.015G010800	-0.85	-0.64	-1.51	-0.63	B9IDN7		AT5G53080	WTG1	'cell.organisation'
Potri.001G238800				0.43	B9GJP4	AT2G28840	AT2G28840	XBAT31	'cell.organisation'
Potri.018G098400		-0.54	-0.42	-0.48	U5FKJ7	AT5G57740	AT5G57740	XBAT32	'cell.organisation'
Potri.008G167600			-0.32		B9HKH1	AT3G23280	AT3G23280	XBAT35	'cell.organisation'
Potri.010G070800	-0.39				U5FYD8	AT3G23280	AT3G23280	XBAT35	'cell.organisation'
Potri.013G043900			1.26		B9I5L5	AT1G54560	AT1G54560	XIE	'cell.organisation'
Potri.014G013300				1.41	U5FRP3	AT1G59540	AT1G59540	ZCF125	'cell.organisation'
Potri.001G455300		-0.65			B9GJK9	AT5G65930	AT5G65930	ZWI	'cell.organisation'
Potri.019G101700	1.67	1.46			U5FF59		AT1G03670		'cell.organisation'
Potri.019G101500	1.32		1.55		U5FEV0		AT1G03670		'cell.organisation'
Potri.019G101400	1.77		1.26		U7DYZ3		AT1G03670		'cell.organisation'
Potri.013G133700	0.79	0.59			B9I5I6		AT1G03670		'cell.organisation'
Potri.013G133400	1.15	1.45			U5FSW8		AT1G03670		'cell.organisation'
Potri.013G133800	1.88	1.56			B9I5I7		AT1G03670		'cell.organisation'
Potri.011G133700		-1.38			B9I098		AT1G03670		'cell.organisation'
Potri.013G133900	0.83		0.94		U7DVJ2		AT1G03670		'cell.organisation'
Potri.013G134500	1.43	1.5			U5FSX2		AT1G03670		'cell.organisation'
Potri.001G051400	0.64	0.64	0.6		B9GMG0		AT1G04780		'cell.organisation'
Potri.003G177000	0.4		0.47		U5GMW7		AT1G04780		'cell.organisation'
Potri.006G214600	-0.62				B9HCB1		AT1G07710		'cell.organisation'
Potri.016G080700	0.54				B9IIW0		AT1G07710		'cell.organisation'
Potri.007G099600				-1.29	U5G458		AT1G07710		'cell.organisation'
Potri.018G042200	1.51	0.94	1.44		B9IKJ8		AT1G10340		'cell.organisation'
Potri.006G004100			0.95	1.46	B9HC21		AT1G12150		'cell.organisation'
Potri.016G005200			2.64	1.45	B9IH07		AT1G12150		'cell.organisation'
Potri.001G201400	-0.53		-0.43		U5GTT2		AT1G15730		'cell.organisation'
Potri.012G058400				1.16	B9I2N7		AT1G18550		'cell.organisation'
Potri.005G055900	-0.61		-0.65		A9PH74		AT1G54460		'cell.organisation'
Potri.001G000800	0.87				B9GLA7		AT1G55550		'cell.organisation'
Potri.011G004500	1.07		0.78	1.01	U7E2K6		AT1G62050		'cell.organisation'
Potri.004G013500	0.87		0.92		B9H108		AT1G62050		'cell.organisation'
Potri.015G067200		0.52			B9IEI0		AT1G74790		'cell.organisation'
Potri.008G134500	0.96	0.74		0.63	B9HJG3		AT2G01680		'cell.organisation'
Potri.010G106800	-0.32		-0.54		B9HW17		AT2G01680		'cell.organisation'
Potri.002G213200		-0.58	-0.54	-0.77	B9GTB5		AT2G03430		'cell.organisation'
Potri.014G163200	-0.47		-0.32	-0.32	U5FTP4		AT2G04740		'cell.organisation'
Potri.009G124500	0.49		0.39		B9HRF6		AT2G21300		'cell.organisation'
Potri.009G099500		-0.81			B9HS28		AT2G23360		'cell.organisation'
Potri.001G187600			1.13		B9GGL1		AT2G24600		'cell.organisation'
Potri.018G019600			1.01				AT2G25050		'cell.organisation'
Potri.006G217100			0.64	0.47	U5GEC9		AT2G26210		'cell.organisation'
Potri.017G006800		0.74	1.18	1.15	B9IJ59		AT2G31820		'cell.organisation'
Potri.006G210700				1.25	B9HBY3		AT2G36200		'cell.organisation'
Potri.T144900				1.34			AT2G36200		'cell.organisation'
Potri.016G077800				1.01	U5FKF2		AT2G36200		'cell.organisation'
Potri.005G098400			0.99		B9H642		AT2G36650		'cell.organisation'
Potri.006G082900			1.25	1.02	B9HBJ4		AT2G37420		'cell.organisation'
Potri.005G021100	-0.82		-0.61	-0.77	U5GDA3		AT2G47500		'cell.organisation'
Potri.001G335400			-0.65	-0.63	B9GJB4		AT3G01750		'cell.organisation'
Potri.013G047500				-0.32	B9I5P4		AT3G04470		'cell.organisation'
Potri.006G048600			1.34	1.27			AT3G10310		'cell.organisation'
Potri.001G182300	-0.38	-0.36	-0.65	-0.3	B9GFP6		AT3G16060		'cell.organisation'
Potri.018G079800	-0.98		-0.62		B9ILM0		AT3G16060		'cell.organisation'
Potri.011G018400			1.24		B9HZF0		AT3G18670		'cell.organisation'
Potri.011G019600	1.22						AT3G18670		'cell.organisation'
Potri.011G019200	1.17				U5FXS1		AT3G18670		'cell.organisation'
Potri.011G018000			-0.72	-1.71	U5FV19		AT3G18670		'cell.organisation'
Potri.007G110000				-1.08	B9HEJ5		AT3G18670		'cell.organisation'
Potri.011G016200	0.89				B9HZF1		AT3G18670		'cell.organisation'
Potri.011G016300			1.23		B9HZE8		AT3G18670		'cell.organisation'
Potri.011G017400	0.98		0.84				AT3G18670		'cell.organisation'
Potri.011G016800	1.66						AT3G18670		'cell.organisation'
Potri.008G023100				-1.38	B9HL08		AT3G18670		'cell.organisation'
Potri.008G023200				-1.38	B9HL09		AT3G18670		'cell.organisation'
Potri.008G023500				-1.24	B9HL13		AT3G18670		'cell.organisation'
Potri.008G023700			0.55		B9HL16		AT3G18670		'cell.organisation'
Potri.006G062900			0.55		A9PHP1		AT3G18670		'cell.organisation'
Potri.015G125000			1.61				AT3G18670		'cell.organisation'
Potri.015G118600		-1.11					AT3G18670		'cell.organisation'
Potri.014G058100			-1.17				AT3G18670		'cell.organisation'
Potri.014G058000			-1.74	-1.21			AT3G18670		'cell.organisation'
Potri.001G360200			1.04	1.34	B9GJV8		AT3G20150		'cell.organisation'
Potri.018G081000	0.34		0.36	0.32	B9ILM7		AT3G24530		'cell.organisation'
Potri.006G158600			0.79		U5GDJ3		AT3G24530		'cell.organisation'
Potri.005G116900	1.42				B9MXI7		AT3G51150		'cell.organisation'
Potri.001G022900	1.63		0.94		B9GM47		AT3G51930		'cell.organisation'
Potri.011G016400				-1.49	B9HZE9		AT3G54070		'cell.organisation'
Potri.016G049000			0.47	0.36	B9II16		AT3G57890		'cell.organisation'
Potri.006G059100		0.33	0.4		B9N6X4		AT3G57890		'cell.organisation'
Potri.019G115900	1.59	1.62	1.79	1.25			AT4G03500		'cell.organisation'
Potri.019G106300	1.8	1.56	2.12	1.32	U5FF88		AT4G03500		'cell.organisation'
Potri.019G107000	1.62	1.37	2.14	1.47	U5FHP1		AT4G03500		'cell.organisation'
Potri.019G115300	1.65		1.56				AT4G03500		'cell.organisation'
Potri.019G107600			1.23				AT4G03500		'cell.organisation'
Potri.008G219900	-0.49	-0.4	-0.64				AT4G15930		'cell.organisation'
Potri.016G001000			-0.39	-0.53	U5FPQ8		AT4G17150		'cell.organisation'
Potri.001G130500			-0.33		B9MUD5		AT4G19150		'cell.organisation'
Potri.003G103400	-0.39		-0.57	-0.5	B9GZW9		AT4G19150		'cell.organisation'
Potri.005G240800	-0.62		-0.62		B9H4Z2		AT4G24175		'cell.organisation'
Potri.004G034000	-1.07		-0.95		B9H215		AT4G27360		'cell.organisation'
Potri.001G407900				-1.04	B9N570		AT4G27360		'cell.organisation'
Potri.018G143100			0.76		B9IN79		AT4G29950		'cell.organisation'
Potri.006G076700	-0.73		-1.04		B9HB05		AT4G31340		'cell.organisation'
Potri.007G019400			0.39		B9HFA1		AT4G36440		'cell.organisation'
Potri.015G124900	1.1		1.64				AT5G04700		'cell.organisation'
Potri.002G048600	0.97						AT5G04700		'cell.organisation'
Potri.006G223700		0.38	-0.53		B9HDA6		AT5G15500		'cell.organisation'
Potri.005G031800				-0.59	U5GDK0		AT5G27550		'cell.organisation'
Potri.005G030500				-0.78	B9NBK5		AT5G27550		'cell.organisation'
Potri.013G033900			-0.89	-0.33	U7E2V5		AT5G27950		'cell.organisation'
Potri.006G223800			0.95	1.18	B9HDA7		AT5G51160		'cell.organisation'
Potri.T171300			-0.51				AT5G51160		'cell.organisation'
Potri.001G245500	-0.3				B9GJ76		AT5G59210		'cell.organisation'
Potri.002G106100				1.29	B9GN44		AT5G60930		'cell.organisation'
Potri.014G019000		0.41		0.41	B9MW00		AT5G65860		'cell.organisation'
Potri.010G185200	-1.79	-1.44	-2.32	-1.21	B9HSK5				'cell.organisation'
Potri.004G153500	0.46		0.54	0.31	B9H0P9		AT4G34450	&#947	'cell.vesicle transport'
Potri.004G189700			0.59		B9MYL1		AT5G22770	alpha-ADR	'cell.vesicle transport'
Potri.009G150300			0.86		B9HQK6		AT5G22770	alpha-ADR	'cell.vesicle transport'
Potri.006G092800			0.46		B9HC63		AT1G60070	AP1G1	'cell.vesicle transport'
Potri.016G104700			0.6		B9IG01		AT1G60070	AP1G1	'cell.vesicle transport'
Potri.002G022900			0.33	0.34	B9GQV7		AT1G47830	AP2S	'cell.vesicle transport'
Potri.006G243100	0.34		0.45		B9H9C3		AT5G11490	AP4B	'cell.vesicle transport'
Potri.004G235200			0.4		U5GHH1		AT1G31730	AP4E	'cell.vesicle transport'
Potri.014G197600			0.46		U5FQC7		AT4G12780	AUXILIN-LIKE1	'cell.vesicle transport'
Potri.014G173500			0.45				AT4G12770	AUXILIN-LIKE2	'cell.vesicle transport'
Potri.005G181700	0.35	0.33			U5GGE5		AT1G21660	AUXILIN-LIKE3	'cell.vesicle transport'
Potri.002G079200	0.56		0.45		B9GU07		AT1G21660	AUXILIN-LIKE3	'cell.vesicle transport'
Potri.007G022600			0.65		B9HF28		AT4G36520	AUXILIN-LIKE4	'cell.vesicle transport'
Potri.002G033800			1.14		B9GRL7	AT1G75310	AT4G36520	AUXILIN-LIKE4, AUL1	'cell.vesicle transport'
Potri.014G072600			0.86		B9IC31		AT2G45540	BCHC2	'cell.vesicle transport'
Potri.010G186900			0.57		B9HSM0		AT3G11130	CHC1	'cell.vesicle transport'
Potri.009G073300			0.44		B9HND7		AT3G11130	CHC1	'cell.vesicle transport'
Potri.005G203900	0.77		0.56		B9H830		AT1G67930	COG5	'cell.vesicle transport'
Potri.002G058300	0.56				B9GT22		AT1G67930	COG5	'cell.vesicle transport'
Potri.010G241800			0.32		B9HVK5	AT5G03540	AT5G03540	EXO70A1	'cell.vesicle transport'
Potri.019G124000	1.02	0.38	0.68		B9INR9	AT5G58430	AT5G58430	EXO70B1	'cell.vesicle transport'
Potri.003G068700			0.52		B9GVY9	AT1G72470	AT1G72470	EXO70D1	'cell.vesicle transport'
Potri.017G094000	0.34		0.58		B9IK79	AT3G29400	AT3G29400	EXO70E1	'cell.vesicle transport'
Potri.T169800	1.41	1.08	1.9	1.02	U5GC38	AT3G29400	AT3G29400	EXO70E1	'cell.vesicle transport'
Potri.017G093900	1.54	1.09	1.93	1.12		AT3G29400	AT3G29400	EXO70E1	'cell.vesicle transport'
Potri.017G093800	2.27	1.68	2.29	1.11	U5FLR3	AT3G29400	AT3G29400	EXO70E1	'cell.vesicle transport'
Potri.017G093700	1.43	1.8	1.91	1.5	B9IK77	AT3G29400	AT3G29400	EXO70E1	'cell.vesicle transport'
Potri.015G094800	-0.42				B9IFA3	AT5G50380	AT5G50380	EXO70F1	'cell.vesicle transport'
Potri.010G212400	2.89	2.55	4.82	3.48	U5FZC2	AT2G39380	AT2G39380	EXO70H2	'cell.vesicle transport'
Potri.006G214300	2.06	2.17	4.33	3.34	B9HCA8	AT3G09520	AT3G09520	EXO70H4	'cell.vesicle transport'
Potri.015G039800	0.31				B9IEB1	AT1G18190	AT1G18190	GC2	'cell.vesicle transport'
Potri.014G091300			0.4		U5FT73	AT2G46180	AT2G46180	GC4	'cell.vesicle transport'
Potri.003G052100			0.38		B9GXB9	AT1G79830	AT1G79830	GC5	'cell.vesicle transport'
Potri.003G180800	-0.64		-0.61		B9GVJ3	AT1G15880	AT1G15880	GOS11	'cell.vesicle transport'
Potri.001G047100		-0.37			B9GMC1	AT1G15880	AT1G15880	GOS11	'cell.vesicle transport'
Potri.014G066800			-0.35		B9IBX3	AT2G45200	AT2G45200	GOS12	'cell.vesicle transport'
Potri.002G145200			-0.42		B9GPD6	AT2G45200	AT2G45200	GOS12	'cell.vesicle transport'
Potri.003G115800			0.62		B9GVT2	AT1G12360	AT1G12360	KEU	'cell.vesicle transport'
Potri.001G116900			0.52		U5GS86	AT1G12360	AT1G12360	KEU	'cell.vesicle transport'
Potri.001G408200	0.45	0.43			U5GWP0		AT5G54110	MAMI	'cell.vesicle transport'
Potri.005G172900	0.57				B9H7A6	AT4G08180	AT4G08180	ORP1C	'cell.vesicle transport'
Potri.T003200		0.31	0.32		B9INW8	AT4G08180	AT4G08180	ORP1C	'cell.vesicle transport'
Potri.002G088000	0.89	0.88	1.52	0.87	B9GUF2	AT4G08180	AT4G08180	ORP1C	'cell.vesicle transport'
Potri.010G051400	1.17				B9HTF9	AT1G13170	AT1G13170	ORP1D	'cell.vesicle transport'
Potri.003G111600			-0.33	-0.56	B9GVH1	AT4G22540	AT4G22540	ORP2A	'cell.vesicle transport'
Potri.006G086400			-0.38			AT3G09300	AT5G59420	ORP3C, ORP3B	'cell.vesicle transport'
Potri.018G143600			0.47		B9IN83	AT4G25850	AT4G25850	ORP4B	'cell.vesicle transport'
Potri.006G076400	-1.04	-1.16			B9HB02	AT5G57240	AT5G57240	ORP4C	'cell.vesicle transport'
Potri.001G377900	1.11		-1.44		B9GGW2	AT1G78430	AT1G78430	RIP2	'cell.vesicle transport'
Potri.002G203200	0.53	0.32	0.6	0.33	B9GSB7	AT4G02350	AT4G02350	SEC15B	'cell.vesicle transport'
Potri.014G127400	0.38			0.42	B9I9Q0	AT4G02350	AT4G02350	SEC15B	'cell.vesicle transport'
Potri.004G115700				0.53	A9P918	AT3G29100	AT5G39510	SGR4, VTI13	'cell.vesicle transport'
Potri.009G123200	0.43	0.47		0.37	B9HRG9		AT4G34660	SH3P2	'cell.vesicle transport'
Potri.003G105200			1.17	1.18	B9H047		AT4G34660	SH3P2	'cell.vesicle transport'
Potri.001G128800		-0.43	-0.39		B9MUF1		AT4G34660	SH3P2	'cell.vesicle transport'
Potri.012G066700	1.24	1.4	2.19	1.62	B9I2W3	AT5G61210	AT5G61210	SNAP33	'cell.vesicle transport'
Potri.013G053200				1.56	B9I5T9	AT1G08560	AT1G08560	SYP111	'cell.vesicle transport'
Potri.005G121300			2.5	2.25	U5GBR7	AT2G18260	AT2G18260	SYP112	'cell.vesicle transport'
Potri.007G023100			-1.23	-1.7	B9HF23	AT2G18260	AT2G18260	SYP112	'cell.vesicle transport'
Potri.006G202200				-0.52	B9H9L1	AT3G11820	AT3G11820	SYP121	'cell.vesicle transport'
Potri.016G068600			1.85	1.22	B9IIJ7	AT3G11820	AT3G11820	SYP121	'cell.vesicle transport'
Potri.002G200400			0.8		B9GSE4	AT4G02195	AT4G02195	SYP42	'cell.vesicle transport'
Potri.016G030100			0.68		U5FJX0	AT1G16240	AT1G79590	SYP52, SYP51	'cell.vesicle transport'
Potri.004G050800			0.36		B9H2P0	AT1G28490	AT1G28490	SYP61	'cell.vesicle transport'
Potri.006G129500	0.62				U5GAJ4	AT3G09740	AT3G09740	SYP71	'cell.vesicle transport'
Potri.014G087400			1.25		B9I8M5	AT3G09740	AT3G09740	SYP71	'cell.vesicle transport'
Potri.008G063100	0.56		0.65		B9HHK0	AT1G51740	AT1G51740	SYP81	'cell.vesicle transport'
Potri.013G082500			0.61		B9N112		AT5G16880	TOL1	'cell.vesicle transport'
Potri.005G184900	0.42		0.76		B9H7L0		AT1G21380	TOL3	'cell.vesicle transport'
Potri.002G075500			0.52		B9GTY0		AT1G21380	TOL3	'cell.vesicle transport'
Potri.004G138600			-0.48		U5GFF3		AT5G63640	TOL5	'cell.vesicle transport'
Potri.016G131900	-0.32	-0.38		-0.35	U5FKZ1		AT2G38410	TOL6	'cell.vesicle transport'
Potri.006G106500	-0.44	-0.51	-0.71	-0.83	B9HD95		AT2G38410	TOL6	'cell.vesicle transport'
Potri.006G241000			-0.57	-0.43	B9H914		AT4G32760	TOL9	'cell.vesicle transport'
Potri.018G025800			-0.44		A9P9E7	AT5G11150	AT4G32150	VAMP711, VAMP713	'cell.vesicle transport'
Potri.006G256200	-0.54	-0.63	-1.01		A9PGC9	AT5G11150	AT4G32150	VAMP711, VAMP713	'cell.vesicle transport'
Potri.009G018900	-0.32				B9HPW6	AT5G22360	AT5G22360	VAMP714	'cell.vesicle transport'
Potri.001G219200			-0.55		B9GI08	AT5G22360	AT5G22360	VAMP714	'cell.vesicle transport'
Potri.003G177700			0.58		B9H095	AT2G32670	AT2G32670	VAMP725	'cell.vesicle transport'
Potri.001G050400	-0.53				B9GMF2	AT1G04760	AT2G32670	VAMP725, VAMP726	'cell.vesicle transport'
Potri.002G240900			0.59		B9GNJ1	AT1G04760	AT2G32670	VAMP725, VAMP726	'cell.vesicle transport'
Potri.015G118300			-0.73		B9ICK8	AT1G04760	AT2G32670	VAMP725, VAMP726	'cell.vesicle transport'
Potri.012G119600			-0.38		A9P970	AT1G04760	AT1G04760	VAMP726	'cell.vesicle transport'
Potri.008G019400	-0.4				B9HKP0	AT3G54300	AT3G54300	VAMP727	'cell.vesicle transport'
Potri.002G144000		-0.51	-0.88	-0.74	B9GPC4	AT3G60600	AT3G60600	VAP27-1	'cell.vesicle transport'
Potri.005G044900			0.44			AT1G08820	AT1G08820	VAP27-2	'cell.vesicle transport'
Potri.013G031400	0.5		0.59	0.38		AT1G08820	AT1G08820	VAP27-2	'cell.vesicle transport'
Potri.008G091000	-0.53	-0.33	-0.37	-0.32	U5G7Q6	AT1G26670	AT1G26670	VTI1B	'cell.vesicle transport'
Potri.006G187700		-0.35			B9HAR1	AT5G58060	AT5G58060	YKT61	'cell.vesicle transport'
Potri.004G090200			-1.05		B9H377		AT1G27700		'cell.vesicle transport'
Potri.014G019100	-0.34			-0.32	U5FTK7		AT1G27700		'cell.vesicle transport'
Potri.017G125000			-0.52		U5GC76		AT1G27700		'cell.vesicle transport'
Potri.001G179200			0.45		U5GW52		AT1G52360		'cell.vesicle transport'
Potri.012G074800			0.41		B9I345		AT1G62020		'cell.vesicle transport'
Potri.015G069700	0.42		0.52		B9IEK6		AT1G62020		'cell.vesicle transport'
Potri.011G144400				-0.37	B9I0K2		AT1G79070		'cell.vesicle transport'
Potri.003G056100	-0.42	-0.35	-0.62	-0.54	B9GWZ8		AT1G79990		'cell.vesicle transport'
Potri.001G179500			-0.43		U5GUB3		AT1G79990		'cell.vesicle transport'
Potri.003G056300			0.48		B9GWZ6		AT1G79990		'cell.vesicle transport'
Potri.004G199500			-1.02		U5GGK2		AT3G11590		'cell.vesicle transport'
Potri.016G074300	-0.64	-0.45	-0.8	-0.67	U5FKE2		AT3G11590		'cell.vesicle transport'
Potri.006G207800				0.49	B9HBW4		AT3G11590		'cell.vesicle transport'
Potri.006G250200			1.09	0.72	B9HA14		AT3G15980		'cell.vesicle transport'
Potri.003G048600	-0.57		-0.62		B9GXF2		AT4G10170		'cell.vesicle transport'
Potri.004G033500				-0.56	B9H212		AT4G21450		'cell.vesicle transport'
Potri.011G041900			0.54		B9HYN1		AT4G21450		'cell.vesicle transport'
Potri.013G147800		-0.7	-1.32	-0.73	A9P9P0		AT4G21450		'cell.vesicle transport'
Potri.001G101400	0.52		0.64		B9GKF2		AT4G23460		'cell.vesicle transport'
Potri.018G007400	0.35		0.44		B9ILF4		AT4G31480		'cell.vesicle transport'
Potri.006G273300			0.44		B9N680		AT4G31480		'cell.vesicle transport'
Potri.015G125400			0.49	0.44	B9ICR4		AT5G05010		'cell.vesicle transport'
Potri.001G096200	-0.81	-0.58	-1.1		B9GKA6		AT5G41620		'cell.vesicle transport'
Potri.002G166600	0.53				B9GQF6		AT5G41620		'cell.vesicle transport'
Potri.001G152100			-0.31	-0.38	B9MUU3		AT5G47180		'cell.vesicle transport'
Potri.003G082500			-0.49	-0.58	B9GYP5		AT5G47180		'cell.vesicle transport'
Potri.006G003100	-0.46		-0.32		U5G552		AT5G47790		'cell.vesicle transport'
Potri.016G003800			-0.69	-0.32	U5FPT3		AT5G47790		'cell.vesicle transport'
Potri.012G016400	-2.16	-1.64	-2.23	-1.38	B9I1W9		AT5G52990		'cell.vesicle transport'
Potri.015G012300			0.61		B9IDQ1		AT5G52990		'cell.vesicle transport'
Potri.009G156400		0.31	0.35		B9HQF7	AT5G20990	AT5G20990	B73	'Co-factor and vitamine metabolism'
Potri.018G088400		0.51		0.49	B9ILV4		AT5G57300	COQ5	'Co-factor and vitamine metabolism'
Potri.010G062300			-0.74		B9HSX5		AT1G04620	HCAR	'Co-factor and vitamine metabolism'
Potri.001G014000	-0.52		-0.89		B9GLN3	AT1G04640	AT1G04640	LIP2	'Co-factor and vitamine metabolism'
Potri.002G131000	-1.17						AT4G31050	LIP2	'Co-factor and vitamine metabolism'
Potri.009G051500	0.72		1.15		B9HNY6	AT3G21070	AT3G21070	NADK1	'Co-factor and vitamine metabolism'
Potri.002G240800		0.78	1.11	0.74	B9GNJ0	AT5G48840	AT5G48840	PANC	'Co-factor and vitamine metabolism'
Potri.006G100500	1.38				B9HCW7	AT5G01410	AT5G01410	RSR4	'Co-factor and vitamine metabolism'
Potri.016G116400	2.15	0.78			B9IG96	AT5G01410	AT5G01410	RSR4	'Co-factor and vitamine metabolism'
Potri.001G230700	-1.32		-2.62	-1.78		AT2G31955	AT2G31955	CNX2	'Co-factor and vitamine metabolism.biotin'
Potri.009G024100			0.51	0.35	B9HPR5	AT2G31955	AT2G31955	CNX2	'Co-factor and vitamine metabolism.biotin'
Potri.017G033300				0.55	B9MY06	AT2G43360	AT2G43360	BIO2	'Co-factor and vitamine metabolism.biotin.biotin synthase'
Potri.007G126400			-0.44		B9HH76	AT2G43360	AT2G43360	BIO2	'Co-factor and vitamine metabolism.biotin.biotin synthase'
Potri.019G080200			-0.89	-0.87	B9IQF7		AT1G72090	AT1G72090	'Co-factor and vitamine metabolism.iron-sulphur clusters'
Potri.006G084300			-0.38		B9HBK7		AT5G03905	AT5G03905	'Co-factor and vitamine metabolism.iron-sulphur clusters'
Potri.011G165400			-0.41		B9N5N6	AT4G26500	AT4G26500	CPSUFE	'Co-factor and vitamine metabolism.iron-sulphur clusters'
Potri.001G468300	-0.61	-0.41	-0.87	-0.4	B9GHG8	AT4G26500	AT4G26500	CPSUFE	'Co-factor and vitamine metabolism.iron-sulphur clusters'
Potri.015G077500			-0.66			AT4G22220	AT4G22220	ISU1	'Co-factor and vitamine metabolism.iron-sulphur clusters'
Potri.012G081700			-0.67		A9PDY0	AT4G22220	AT4G22220	ISU1	'Co-factor and vitamine metabolism.iron-sulphur clusters'
Potri.012G089500	1.99	1.2	2.76	1.37	U5FUD9	AT5G50210	AT5G50210	QS	'Co-factor and vitamine metabolism.iron-sulphur clusters'
Potri.015G085300			0.51		B9IF02	AT5G50210	AT5G50210	QS	'Co-factor and vitamine metabolism.iron-sulphur clusters'
Potri.003G051700		-0.33			B9GXC4		AT3G16190	AT3G16190	'Co-factor and vitamine metabolism.isochorismatase'
Potri.007G078400			-0.43		U5G7L6	AT2G20860	AT2G20860	LIP1	'Co-factor and vitamine metabolism.lipoic acid'
Potri.005G086200			-0.4		U5GBC5	AT2G20860	AT2G20860	LIP1	'Co-factor and vitamine metabolism.lipoic acid'
Potri.013G136000	-0.41		-0.4				AT5G08415	LIP1	'Co-factor and vitamine metabolism.lipoic acid'
Potri.019G070800			-0.52			AT4G10100	AT4G10100	CNX7	'Co-factor and vitamine metabolism.molybdenum cofactor'
Potri.T076900			-0.74		B9IQ84	AT4G10100	AT4G10100	CNX7	'Co-factor and vitamine metabolism.molybdenum cofactor'
Potri.005G121200		0.81	1.28	1.18	B9MXM7	AT2G18250	AT2G18250	COAD	'Co-factor and vitamine metabolism.pantothenate.pantetheine-phosphate adenylyltransferase (PPAT)'
Potri.004G207700				0.4	B9MZ16		AT4G35360	AT4G35360	'Co-factor and vitamine metabolism.pantothenate.pantothenate kinase (PANK)'
Potri.009G169000			0.31		B9HPN1		AT4G35360	AT4G35360	'Co-factor and vitamine metabolism.pantothenate.pantothenate kinase (PANK)'
Potri.010G041800			0.49	0.38	B9HU62	AT4G32180	AT4G32180	PANK2	'Co-factor and vitamine metabolism.pantothenate.pantothenate kinase (PANK)'
Potri.007G075500			-0.51		B9HGD8		AT5G08340	AT5G08340	'Co-factor and vitamine metabolism.riboflavin'
Potri.005G183400				-0.81	B9H7K1	AT4G21470	AT4G21470	FMN/FHY	'Co-factor and vitamine metabolism.riboflavin'
Potri.001G310500			1.31	0.55	U5GVP3	AT5G64300	AT5G64300	GCH	'Co-factor and vitamine metabolism.riboflavin.GTP cyclohydrolase II'
Potri.007G097300	-1.02	-0.76	-0.84		B9HF78	AT5G64300	AT5G64300	GCH	'Co-factor and vitamine metabolism.riboflavin.GTP cyclohydrolase II'
Potri.005G071600	-0.62		-0.36		U5GEH0	AT5G64300	AT5G64300	GCH	'Co-factor and vitamine metabolism.riboflavin.GTP cyclohydrolase II'
Potri.017G050400	2.25	2.43	5.02	4	U5FLL6	AT5G64300	AT5G64300	GCH	'Co-factor and vitamine metabolism.riboflavin.GTP cyclohydrolase II'
Potri.001G234900	-2.1	-0.98	-1.99	-1.18	B9GES8		AT5G59750	RIBA3	'Co-factor and vitamine metabolism.riboflavin.GTP cyclohydrolase II'
Potri.019G100500			-0.45		U5FF55		AT2G20690	AT2G20690	'Co-factor and vitamine metabolism.riboflavin.riboflavin synthase'
Potri.011G111900	0.69	0.7	1.03	0.81	B9I1V5		AT1G53280	DJ1B	'Co-factor and vitamine metabolism.thiamine'
Potri.009G100900	-0.97	-0.77	-1.5	-0.69	B9HS15		AT4G34020	DJ1C	'Co-factor and vitamine metabolism.thiamine'
Potri.011G134900	-0.99	-1	-1.38	-0.49	A9PEX7	AT5G54770	AT5G54770	THI1	'Co-factor and vitamine metabolism.thiamine'
Potri.011G025200	-0.91		-2.07		B9HZL1	AT5G54770	AT5G54770	THI1	'Co-factor and vitamine metabolism.thiamine'
Potri.004G020500	-1.32		-2.4	-0.48	A9PEX2	AT5G54770	AT5G54770	THI1	'Co-factor and vitamine metabolism.thiamine'
Potri.009G043200	-2.43	-1.13	-3.42	-1.32	B9HP68	AT2G29630	AT2G29630	THIC	'Co-factor and vitamine metabolism.thiamine'
Potri.001G249200	-1.17	-0.65	-1.98	-0.91		AT2G29630	AT2G29630	THIC	'Co-factor and vitamine metabolism.thiamine'
Potri.002G205800	-0.53	-0.75	-0.56	-0.63	B9GS93	AT1G02880	AT1G02880	TPK1	'Co-factor and vitamine metabolism.thiamine.thiamine diphosphokinase'
Potri.014G130900		0.33			B9I9S9	AT1G02880	AT1G02880	TPK1	'Co-factor and vitamine metabolism.thiamine.thiamine diphosphokinase'
Potri.014G093100			0.34		B9I8S8	AT2G30920	AT2G30920	COQ3	'Co-factor and vitamine metabolism.ubiquinone.hexaprenyldihydroxybenzoate methyltransferase'
Potri.003G052900		-1.44	-1.29		B9GX27		AT1G45688	CC1	'development.late embryogenesis abundant'
Potri.001G183600		-1	-1.04		B9GG32		AT1G45688	CC1	'development.late embryogenesis abundant'
Potri.004G180900	2.26		1.68	0.92	B9H1N7		AT2G41990	CC3	'development.late embryogenesis abundant'
Potri.007G146300	0.85				A9PFS2		AT2G44060	LEA26	'development.late embryogenesis abundant'
Potri.002G165000			-1.45		B9GQE0		AT2G46140	LEA27	'development.late embryogenesis abundant'
Potri.016G142300			-0.93		B9IGY4		AT3G54200	NHL39	'development.late embryogenesis abundant'
Potri.006G112800		1.07	1.1	1.35	B9MTS4		AT3G54200	NHL39	'development.late embryogenesis abundant'
Potri.001G200700	0.98			0.9	B9N188		AT1G17620		'development.late embryogenesis abundant'
Potri.003G037600	2.27		2.55		A9PI80		AT1G17620		'development.late embryogenesis abundant'
Potri.003G039400	0.68						AT1G17620		'development.late embryogenesis abundant'
Potri.001G180600			-0.81	-0.99	B9GEL9		AT1G52330		'development.late embryogenesis abundant'
Potri.001G098200	-1.22	-1.22	-1.75	-0.94	U5GP66		AT1G64065		'development.late embryogenesis abundant'
Potri.001G208000	0.72		0.61	0.66	U5GQN2		AT2G01080		'development.late embryogenesis abundant'
Potri.T165600	-0.64	-0.46	-0.85		U5GHP4		AT2G01080		'development.late embryogenesis abundant'
Potri.002G165100			1.49		B9GQE1		AT2G46150		'development.late embryogenesis abundant'
Potri.001G098100	1.7		1.67	0.96	B9GKC3		AT2G46150		'development.late embryogenesis abundant'
Potri.001G218400	-0.65	-0.61	-1.59		B9GI01		AT3G44380		'development.late embryogenesis abundant'
Potri.003G146500				0.4	B9GY32		AT3G50790		'development.late embryogenesis abundant'
Potri.006G159400	-0.6	-0.38			B9N7B3		AT4G13270		'development.late embryogenesis abundant'
Potri.003G141200		-0.69	-1.07		B9GXJ6		AT4G23930		'development.late embryogenesis abundant'
Potri.004G234500			-0.84	-0.96	B9N0N8		AT5G45320		'development.late embryogenesis abundant'
Potri.001G143700		-1.35			U5GRF1				'development.late embryogenesis abundant'
Potri.007G024000	-1.68		-1.71		B9HF12				'development.late embryogenesis abundant'
Potri.008G098600	-0.65		-0.49	-0.58	B9HIH2	AT2G47070	AT3G60030	SPL12, SPL1	'development.squamosa promoter binding like (SPL)'
Potri.004G046700		1.18		1.79	B9H2S4	AT2G33810	AT3G60030	SPL12, SPL3	'development.squamosa promoter binding like (SPL)'
Potri.007G138800			-0.52		B9HGP0	AT1G53160	AT3G60030	SPL12, SPL4	'development.squamosa promoter binding like (SPL)'
Potri.001G058600	-1.04	-0.65	-0.43	-0.83	B9GMM7		AT5G50570	SPL13A	'development.squamosa promoter binding like (SPL)'
Potri.003G169400		0.49			B9GZN1		AT5G50570	SPL13A	'development.squamosa promoter binding like (SPL)'
Potri.015G098900	1.27				B9IFE1		AT5G50570	SPL13A	'development.squamosa promoter binding like (SPL)'
Potri.002G002400			0.99		B9GPL8	AT1G20980	AT1G20980	SPL14	'development.squamosa promoter binding like (SPL)'
Potri.003G172600	-0.65	-0.42	-0.6	-0.78	B9GZY4	AT5G43270	AT5G43270	SPL2	'development.squamosa promoter binding like (SPL)'
Potri.018G149900	0.44		0.75	0.45	U5FGJ8	AT5G43270	AT5G43270	SPL2	'development.squamosa promoter binding like (SPL)'
Potri.011G116800			-0.69		B9HZS5	AT3G15270	AT1G53160	SPL4, SPL5	'development.squamosa promoter binding like (SPL)'
Potri.001G398200			-1.5		U5GXE9	AT3G15270	AT1G53160	SPL4, SPL5	'development.squamosa promoter binding like (SPL)'
Potri.010G154300	1.59		1.6	0.76	B9HXH7		AT1G69170	SPL6	'development.squamosa promoter binding like (SPL)'
Potri.015G060400	0.64		0.44		U5FPU6		AT1G69170	SPL6	'development.squamosa promoter binding like (SPL)'
Potri.008G197000		0.67	1.02	0.46	B9HM86	AT5G18830	AT5G18830	SPL7	'development.squamosa promoter binding like (SPL)'
Potri.010G026200			0.94		B9HSA0	AT5G18830	AT5G18830	SPL7	'development.squamosa promoter binding like (SPL)'
Potri.019G004500				-1.34	B9N2L4	AT5G44120	AT5G44120	CRA1	'development.storage proteins'
Potri.T050800				0.98	U5FE94	AT2G26560	AT2G26560	PLA2A	'development.storage proteins'
Potri.019G015100				1.28	U7DZN1	AT2G26560	AT2G26560	PLA2A	'development.storage proteins'
Potri.017G134000			1.73	1.18	U7DYN4	AT2G26560	AT2G26560	PLA2A	'development.storage proteins'
Potri.007G040400	0.51	0.77	0.53	0.6	B9HE67	AT2G26560	AT2G26560	PLA2A	'development.storage proteins'
Potri.T095800			1.45	1.91		AT2G26560	AT2G26560	PLA2A	'development.storage proteins'
Potri.014G033600	1.79	2.61	4.17	3.93	U5FP19	AT2G26560	AT2G26560	PLA2A	'development.storage proteins'
Potri.014G033900			2.97	2.4	U5FNM7	AT2G26560	AT2G26560	PLA2A	'development.storage proteins'
Potri.014G033400	1.61		3.38	3.15	U5FRF0	AT2G26560	AT2G26560	PLA2A	'development.storage proteins'
Potri.014G033200	1.3				U5FS29	AT2G26560	AT2G26560	PLA2A	'development.storage proteins'
Potri.007G040300	1.22	0.9	1.19	1.15	U5G8C7	AT2G26560	AT2G26560	PLA2A	'development.storage proteins'
Potri.014G033500	1.7	1.49	2.66	2.66		AT2G26560	AT2G26560	PLA2A	'development.storage proteins'
Potri.019G014900	1.21		0.96		B9IP73	AT2G26560	AT2G26560	PLA2A	'development.storage proteins'
Potri.002G128300			-1.39		B9GNY0	AT2G26560	AT2G26560	PLA2A	'development.storage proteins'
Potri.014G034000			2.94	1.75	U5FRF3	AT2G26560	AT2G26560	PLA2A	'development.storage proteins'
Potri.T051100	1		0.82		U7E036		AT4G37070	PLP1	'development.storage proteins'
Potri.008G040500	-1.44		-0.96	-0.99	B9HLL9	AT2G39220	AT2G39220	PLP6	'development.storage proteins'
Potri.010G221700			-1.18	-0.9	B9HUE5	AT2G39220	AT2G39220	PLP6	'development.storage proteins'
Potri.012G123900	0.88				B9I4Q5	AT3G54950	AT3G54950	pPLAIIIbeta	'development.storage proteins'
Potri.015G122700	1.37				B9ICP7	AT3G54950	AT3G54950	pPLAIIIbeta	'development.storage proteins'
Potri.006G043800	-0.67			-0.49	B9H971	AT5G04040	AT5G04040	SDP1	'development.storage proteins'
Potri.001G402600	1.11	2.74	4.13	3.38	A9P9T4		AT1G07750		'development.storage proteins'
Potri.007G047200	-0.68	-0.68	-1.18	-0.76	B9HH90		AT1G07750		'development.storage proteins'
Potri.003G020800		0.34					AT1G33270		'development.storage proteins'
Potri.001G209500	0.44				A9PFI5		AT1G33270		'development.storage proteins'
Potri.009G054700	0.52		0.78		B9HNV4		AT2G28490		'development.storage proteins'
Potri.008G102900	-1.19		-0.55		B9HIL6		AT2G28680		'development.storage proteins'
Potri.002G052600			-1.13		B9GSN4	AT3G63200	AT3G63200		'development.storage proteins'
Potri.002G126000				0.47	B9GNW0		AT4G17650		'development.storage proteins'
Potri.014G082700	2.82		1.68		B9I8I1				'development.unspecified'	EXPN
Potri.001G142100			0.38		B9MU26	AT4G17890	AT4G17890	AGD8	'development.unspecified'
Potri.013G054200			1.78	1.22	U5FR64	AT5G18270	AT5G18270	ANAC087	'development.unspecified'
Potri.002G081000			1.02	0.59	B9GU14	AT1G01720	AT1G01720	ATAF1	'development.unspecified'
Potri.005G180200	-0.69		0.5		B9H7H2	AT1G01720	AT1G01720	ATAF1	'development.unspecified'
Potri.005G069500	1.12		2	0.85	B9H4N3	AT1G01720	AT1G01720	ATAF1	'development.unspecified'
Potri.007G099400			0.88		B9HF58	AT1G01720	AT1G01720	ATAF1	'development.unspecified'
Potri.006G209000		2.38	3.11	3.78		AT1G12910	AT1G12910	ATAN11	'development.unspecified'
Potri.014G140700	0.42				B9IA35	AT1G12910	AT1G12910	ATAN11	'development.unspecified'
Potri.016G075800	1.47	2.47	3.33	3.63	B9IIS0	AT1G12910	AT1G12910	ATAN11	'development.unspecified'
Potri.012G130900			1.29	2.66	B9I4I5		AT5G62200	ATS3B	'development.unspecified'
Potri.012G130800	-1.6				B9I4I6		AT5G62200	ATS3B	'development.unspecified'
Potri.001G193500		-0.48			B9GH47		AT5G62200	ATS3B	'development.unspecified'
Potri.015G132900				2.14	U5FMR5		AT5G62200	ATS3B	'development.unspecified'
Potri.016G014900	-0.79	-1.34	-1.18	-0.82	B9IH92	AT1G12060	AT1G12060	BAG5	'development.unspecified'
Potri.002G155300	1.35	2.02	3.26	2.93	B9GPW6	AT2G45760	AT2G45760	BAP2	'development.unspecified'
Potri.014G078600			2.2	1.45	B9I9P2	AT2G45760	AT2G45760	BAP2	'development.unspecified'
Potri.014G078700			1.01		B9IC91	AT2G45760	AT2G45760	BAP2	'development.unspecified'
Potri.006G005100			-0.71				AT4G30825	BFA2	'development.unspecified'
Potri.002G162600	0.45				B9GQC2		AT2G46080	BPS2	'development.unspecified'
Potri.018G068300	-0.54		-1.22		U5FFW1		AT3G47650	BSD2	'development.unspecified'
Potri.018G028500	-1.07	-0.77	-1.38	-0.62	B9IKW6		AT3G47650	BSD2	'development.unspecified'
Potri.013G048900		1.6		1.27	B9I5Q9	AT4G33270	AT4G33270	CDC20.1	'development.unspecified'
Potri.019G021800			1.05	1.31	B9IPC6	AT4G33270	AT4G33270	CDC20.1	'development.unspecified'
Potri.016G068700			-1.41		B9IIJ8	AT4G33270	AT4G33270	CDC20.1	'development.unspecified'
Potri.001G350800		-0.62	-0.47	-0.5	B9GHP2	AT3G01370	AT3G01370	CFM2	'development.unspecified'
Potri.002G145000	-0.44		-0.53		B9GPD3		AT3G60680	CHIQL9	'development.unspecified'
Potri.014G066600	-0.76	-0.75	-1.28	-0.74	B9IBX1		AT3G60680	CHIQL9	'development.unspecified'
Potri.008G133800	0.58	0.53		0.51	B9HJF5		AT1G70670	CLO4	'development.unspecified'
Potri.010G107900	-1.17	-1.02	-1.41	-0.83	B9HW27		AT1G70670	CLO4	'development.unspecified'
Potri.004G108300			-0.76		B9H3V0	AT3G02380	AT5G15840	CO, COL2	'development.unspecified'
Potri.017G107500			-0.85		U5FM51	AT3G02380	AT3G02380	COL2	'development.unspecified'
Potri.011G021700	1.82				B9HZH8	AT2G32950	AT2G32950	COP1	'development.unspecified'
Potri.018G108300	-0.31		-0.63	-0.39	B9IMF0	AT5G58003	AT5G58003	CPL4	'development.unspecified'
Potri.018G108800			-0.71			AT5G58003	AT5G58003	CPL4	'development.unspecified'
Potri.002G010900			-0.6		B9GQ20		AT5G42310	CRP1	'development.unspecified'
Potri.013G161700	-0.51		-0.38	-0.45	B9I796	AT4G10180	AT4G10180	DET1	'development.unspecified'
Potri.016G110800			0.53		B9IG47	AT3G09090	AT3G09090	DEX1	'development.unspecified'
Potri.006G096100			0.42		U5G9P5	AT3G09090	AT3G09090	DEX1	'development.unspecified'
Potri.007G004900	-0.57	-0.34	-0.64	-0.46	B9HG05	AT5G67570	AT5G67570	DG1	'development.unspecified'
Potri.004G076200	1.59	1.47	1.79	1.77	B9H3J2		AT3G02720	DJ1D	'development.unspecified'
Potri.004G076000	1.43	1.72	1.82	1.79	B9H3J4		AT3G02720	DJ1D	'development.unspecified'
Potri.004G075900			1.24				AT3G02720	DJ1D	'development.unspecified'
Potri.T060200	-0.41	-0.4	-0.96	-0.37	A9PB55		AT3G02720	DJ1D	'development.unspecified'
Potri.001G189400		-1.53			B9GGM2	AT1G79760	AT1G79760	DTA4	'development.unspecified'
Potri.007G001500	0.41	0.49	0.8	0.45	U5G5G1	AT2G19430	AT2G19430	DWA1	'development.unspecified'
Potri.004G047100	-2.1		-2.32		B9H2S1	AT1G28330	AT1G28330	DYL1	'development.unspecified'
Potri.016G037400	0.36	0.38			B9IHR8	AT3G56990	AT3G56990	EDA7	'development.unspecified'
Potri.010G189500	-0.37				B9HSP5	AT3G11220	AT3G11220	ELO1	'development.unspecified'
Potri.012G091800	-0.76	-0.48	-1.03	-0.57	B9I3J9	AT5G50280	AT5G50280	EMB1006	'development.unspecified'
Potri.004G188400	-0.59	-0.87	-0.7	-0.73	B9MYJ9	AT5G22640	AT5G22640	emb1211	'development.unspecified'
Potri.009G149100	-0.93	-0.6	-1.08	-0.56	B9HQL7	AT5G22640	AT5G22640	emb1211	'development.unspecified'
Potri.017G036400			-1.49	-1.09	U5FMY6	AT3G18110	AT3G18110	EMB1270	'development.unspecified'
Potri.007G123900	-0.63		-1.02		B9HHD8	AT3G18110	AT3G18110	EMB1270	'development.unspecified'
Potri.004G145600	-0.47		-0.92		B9N4U6	AT1G49510	AT1G49510	emb1273	'development.unspecified'
Potri.016G023500	-0.32				B9IHG1	AT1G67440	AT1G67440	emb1688	'development.unspecified'
Potri.012G056100	-0.74		-0.62		B9I2L6	AT3G18390	AT3G18390	EMB1865	'development.unspecified'
Potri.017G090500	-0.67	-0.58	-1.08	-0.7	B9IK44	AT3G29290	AT3G29290	emb2076	'development.unspecified'
Potri.005G082400	-0.74	-0.45	-0.61	-0.42	B9H590	AT4G39620	AT4G39620	EMB2453	'development.unspecified'
Potri.006G049900			-0.56		B9H9T6	AT2G41720	AT2G41720	EMB2654	'development.unspecified'
Potri.012G095800	-0.85		-1.12	-0.64	B9I3P4	AT5G63420	AT5G63420	emb2746	'development.unspecified'
Potri.015G093600	-1.77		-1.58	-0.67	B9IF88	AT5G63420	AT5G63420	emb2746	'development.unspecified'
Potri.003G019000	-0.74		-1.05				AT1G10910	EMB3103	'development.unspecified'
Potri.017G075700	-0.68		-1.12		B9IJR4		AT5G39980	EMB3140	'development.unspecified'
Potri.005G111600			-0.35		U5GHF0	AT2G17840	AT2G17840	ERD7	'development.unspecified'
Potri.004G174100	-0.76		-0.92	-0.53	B9H186	AT2G17840	AT2G17840	ERD7	'development.unspecified'
Potri.009G133500		0.88	0.94		B9HR72	AT2G17840	AT2G17840	ERD7	'development.unspecified'
Potri.008G070000			-0.55		B9HHR2	AT3G55990	AT3G55990	ESK1	'development.unspecified'
Potri.005G024200	-0.99		-1		U5GA04		AT5G27830	FBP	'development.unspecified'
Potri.015G028900		-0.34	-0.57	-0.39	U5FQ44	AT4G27760	AT4G27760	FEY	'development.unspecified'
Potri.003G182000		-0.6	-0.67		B9GVK6	AT4G27760	AT4G27760	FEY	'development.unspecified'
Potri.009G077100			-1.21		U5G0J5		AT1G07050	FITNESS	'development.unspecified'
Potri.001G179700	-0.58		-0.67	-0.73	B9GEL0		AT5G11460	FLZ10	'development.unspecified'
Potri.006G245200	0.94	1.38	1.34	1.78	B9H9E3		AT5G11460	FLZ10	'development.unspecified'
Potri.002G092900	1.21				B9GUK2		AT1G78020	FLZ6	'development.unspecified'
Potri.005G078600	-0.9	-0.71	-1.73		B9H557		AT1G78020	FLZ6	'development.unspecified'
Potri.007G089200	-0.77		-0.79		B9HFN5		AT1G78020	FLZ6	'development.unspecified'
Potri.015G110100	0.33				B9ICD6	AT4G00650	AT4G00650	FRI	'development.unspecified'
Potri.010G179900	-1.84		-2.07	-1.82	U5G2E9	AT1G65480	AT1G65480	FT	'development.unspecified'
Potri.010G179700	-1.46	-1.41	-2.21	-2.43	B9HYG9	AT1G65480	AT1G65480	FT	'development.unspecified'
Potri.003G038800	-0.62	-0.7	-1.05		B9MWS4	AT2G19520	AT2G19520	FVE	'development.unspecified'
Potri.005G196700		0.63			B9H7W3	AT1G22770	AT1G22770	GI	'development.unspecified'
Potri.009G041000			-0.61		B9HP90	AT5G58960	AT5G58960	GIL1	'development.unspecified'
Potri.008G119600	1.2		1.55	0.71	B9HJ18		AT4G39670	GLTP	'development.unspecified'
Potri.017G078900	0.42				U5FJE9	AT1G13980	AT1G13980	GN	'development.unspecified'
Potri.014G131300	2.04	1.99	1.93	1.95	B9I9T3		AT2G21045	HAC1	'development.unspecified'
Potri.002G144700			-0.41	-0.43	B9GPD0	AT4G00150	AT4G00150	HAM3	'development.unspecified'
Potri.002G144200			-0.66	-0.39	B9GPC6	AT4G00150	AT4G00150	HAM3	'development.unspecified'
Potri.014G060200			-0.34	-0.58	U5FPJ8	AT4G00150	AT4G00150	HAM3	'development.unspecified'
Potri.004G184900	-0.34				U5GJM6	AT3G44530	AT3G44530	HIRA	'development.unspecified'
Potri.005G074400			-0.64	-0.86	B9H4T0		AT2G19540	HTD1	'development.unspecified'
Potri.010G255400			-0.67		B9HUZ5		AT5G08390	KTN80.3	'development.unspecified'
Potri.008G002300			-0.69	-0.57	B9HK05		AT5G08390	KTN80.3	'development.unspecified'
Potri.016G103100			1.34	1.27	B9IFY8	AT2G37860	AT2G37860	LCD1	'development.unspecified'
Potri.004G230800			-0.87		B9N0K1	AT2G02450	AT2G02450	LOV1	'development.unspecified'
Potri.003G046700	0.69				B9GVP9	AT2G02450	AT2G02450	LOV1	'development.unspecified'
Potri.017G070800			-0.96	-0.4	B9IJL3		AT3G46610	LPE1	'development.unspecified'
Potri.018G033300		-0.47			U5FFF0	AT4G32551	AT4G32551	LUG	'development.unspecified'
Potri.002G241800	-0.52		-0.78	-0.84	B9GQH2	AT2G32700	AT2G32700	LUH	'development.unspecified'
Potri.004G013300	-0.41	-0.49	-0.85	-0.44	B9H106	AT3G53700	AT3G53700	MEE40	'development.unspecified'
Potri.008G158900			1.24		B9HKB6	AT4G00231	AT4G00231	MEE50	'development.unspecified'
Potri.009G132700	1.21	2.69	4.34	3.55	B9HR80		AT4G34950	MFS1	'development.unspecified'
Potri.005G112400			-1.66		U5GHF9		AT4G34950	MFS1	'development.unspecified'
Potri.004G173400	0.58				B9H180		AT4G34950	MFS1	'development.unspecified'
Potri.010G068300			-0.79		A9PHD1		AT1G32580	MORF5	'development.unspecified'
Potri.008G169900			-0.51		B9HKS9		AT1G32580	MORF5	'development.unspecified'
Potri.011G032900	-0.61	-0.39	-0.92	-0.34	A9PEJ2		AT1G11430	MORF9	'development.unspecified'
Potri.004G166600	-0.79		-0.65		B9H137	AT4G34830	AT4G34830	MRL1	'development.unspecified'
Potri.014G179700			-0.55		B9IB49	AT5G58230	AT5G58230	MSI1	'development.unspecified'
Potri.009G135100	-0.51		-1.11		B9HR56	AT2G16780	AT2G16780	MSI2	'development.unspecified'
Potri.004G175300	-0.31		-0.5		B9H1A2	AT4G35050	AT2G16780	MSI2, MSI3	'development.unspecified'
Potri.004G044100	0.49	0.94	1.49	0.91	B9H2U4		AT1G28240	MUCI70	'development.unspecified'
Potri.001G103300	-1.15	-0.65	-0.93		B9GKG9	AT1G63680	AT1G63680	MURE	'development.unspecified'
Potri.002G154000	0.72				B9GPV3	AT1G33060	AT1G33060	NAC014	'development.unspecified'
Potri.011G149300	0.41				U5FX38	AT1G33060	AT1G33060	NAC014	'development.unspecified'
Potri.002G061300			0.63		U5GKQ1	AT1G34190	AT1G34190	NAC017	'development.unspecified'
Potri.004G038000	-1.9	-0.67	-1.31		B9H255	AT1G61110	AT1G61110	NAC025	'development.unspecified'
Potri.017G139500	1.26		0.89		U5FK20	AT1G65910	AT1G65910	NAC028	'development.unspecified'
Potri.009G141600	1.84	1.02	1.78		B9HQZ3	AT2G17040	AT2G17040	NAC036	'development.unspecified'
Potri.004G181900	0.92		1.07		B9H1P6	AT2G17040	AT2G17040	NAC036	'development.unspecified'
Potri.002G057200			-0.84		B9GT11	AT2G43000	AT2G43000	NAC042	'development.unspecified'
Potri.005G205400			1.1		B9H845	AT2G43000	AT2G43000	NAC042	'development.unspecified'
Potri.003G149700	1.51		2.44	1.37	B9GY54	AT2G43000	AT2G43000	NAC042	'development.unspecified'
Potri.001G343800	0.98		0.76		U5GVY6	AT1G25580	AT3G01600	NAC044, SOG1	'development.unspecified'
Potri.013G054000		1.26	0.96		B9I5U7	AT3G04070	AT3G04070	NAC047	'development.unspecified'
Potri.019G031400	-1.31				B9IPL8	AT3G04070	AT3G04070	NAC047	'development.unspecified'
Potri.010G229700			-0.39		A9PB02	AT3G10480	AT3G10480	NAC050	'development.unspecified'
Potri.012G038100	0.96				B9I4X7	AT3G17730	AT3G17730	NAC057	'development.unspecified'
Potri.012G056300			0.99		B9I2L8	AT3G18400	AT3G18400	NAC058	'development.unspecified'
Potri.009G019200	0.95	1	0.81		B9HPW4	AT3G44350	AT3G44350	NAC061	'development.unspecified'
Potri.012G007500	0.87	0.44			B9I282	AT3G49530	AT3G49530	NAC062	'development.unspecified'
Potri.001G144400			0.88	1.91	U5GS83	AT4G17980	AT4G17980	NAC071	'development.unspecified'
Potri.003G089800				0.94	B9N2P7	AT4G17980	AT4G17980	NAC071	'development.unspecified'
Potri.014G076100	1.08	0.73	1.04		B9IC66	AT1G33060	AT4G17980	NAC071, NAC014	'development.unspecified'
Potri.002G037100			-1.8	-1.85	B9GRP6	AT4G28530	AT4G28530	NAC074	'development.unspecified'
Potri.005G225800				-1.93	B9H8N9	AT4G28530	AT4G28530	NAC074	'development.unspecified'
Potri.017G063300			1		B9N0W9	AT5G13180	AT5G13180	NAC083	'development.unspecified'
Potri.003G166500			-0.4	-0.51	B9GZC3	AT5G13180	AT5G13180	NAC083	'development.unspecified'
Potri.007G127700			1.78	1.2	B9HH64	AT5G39820	AT5G13180	NAC083, NAC094	'development.unspecified'
Potri.017G031000			1.38	1.41	B9MY23	AT4G27410	AT5G13180	NAC083, RD26	'development.unspecified'
Potri.014G108100	1.13				B9I966	AT5G24590	AT5G17260	NAC086, TIP	'development.unspecified'
Potri.006G209200	1.83	1.41	2.89	1.36	B9HBX6	AT5G22380	AT5G22380	NAC090	'development.unspecified'
Potri.016G076100	1.33		1.59		B9IIS2	AT5G22380	AT5G22380	NAC090	'development.unspecified'
Potri.005G098200	-1.34				B9H640	AT1G56010	AT1G56010	NAC1	'development.unspecified'
Potri.007G065400	-3.2	-1.69	-2.13	-2.28	B9HH13	AT1G56010	AT1G56010	NAC1	'development.unspecified'
Potri.017G086200			-1.05		B9IK05	AT5G61430	AT5G61430	NAC100	'development.unspecified'
Potri.012G001400	-1.32				B9I557	AT5G61430	AT5G61430	NAC100	'development.unspecified'
Potri.007G109100			0.38		B9HEK0	AT5G09330	AT5G64060	NAC103, NAC082	'development.unspecified'
Potri.001G404400	-1.15		-1.41	-1.21	B9N1L1	AT3G15510	AT3G15510	NAC2	'development.unspecified'
Potri.011G123500	-2.73	-1.42	-2.73	-1.17	B9HZY6	AT3G15510	AT3G15510	NAC2	'development.unspecified'
Potri.008G031800			0.47		B9HL68	AT5G04410	AT5G04410	NAC2	'development.unspecified'
Potri.010G229900	0.33				U5G2X9	AT5G04410	AT5G04410	NAC2	'development.unspecified'
Potri.008G089000	-1.27				B9HI90	AT1G69490	AT1G69490	NAP	'development.unspecified'
Potri.010G161200			-0.66		B9HXL7	AT2G03440	AT2G03440	NRP1	'development.unspecified'
Potri.001G448400	-0.8		-0.72		B9GIS7	AT2G46770	AT2G46770	NST1	'development.unspecified'
Potri.009G161300	0.91				B9HQ28	AT2G27300	AT2G27300	NTL8	'development.unspecified'
Potri.002G182000			-1.37	-1.44	U5GLQ9	AT4G35580	AT4G35580	NTL9	'development.unspecified'
Potri.002G182300			-1.84		B9GRS9	AT4G35580	AT4G35580	NTL9	'development.unspecified'
Potri.002G182400	-0.82		-1.4	-1.15	B9GRT0	AT4G35580	AT4G35580	NTL9	'development.unspecified'
Potri.014G107900	1.19	0.89			U5FPU8	AT4G35580	AT4G35580	NTL9	'development.unspecified'
Potri.006G205500		-1.83			B9HBR2	AT5G04820	AT5G04820	OFP13	'development.unspecified'
Potri.008G017500			-1.12	-1.74	B9HKM2	AT5G04820	AT5G04820	OFP13	'development.unspecified'
Potri.006G107700	-0.63	-0.94	-1.48	-1.14	B9HDI0	AT2G30400	AT1G06920	OFP4, OFP2	'development.unspecified'
Potri.016G134200				0.8	B9IGR0	AT2G30400	AT1G06920	OFP4, OFP2	'development.unspecified'
Potri.007G028000				1.84	B9HEU9	AT2G18500	AT2G18500	OFP7	'development.unspecified'
Potri.009G006400		-2.48	-1.73	-1.49	B9HQN5		AT2G28120	OTU1	'development.unspecified'
Potri.001G194500			-1.5		U5GQC0		AT2G28120	OTU1	'development.unspecified'
Potri.004G215600		-0.97	-0.9	-0.86	A9PFI6		AT2G28120	OTU1	'development.unspecified'
Potri.014G138500	-0.34				B9IA16	AT2G48120	AT2G48120	PAC	'development.unspecified'
Potri.004G122200		0.49					AT5G14520	PES	'development.unspecified'
Potri.004G121400		0.46			B9H456		AT5G14520	PES	'development.unspecified'
Potri.012G049700	-0.42				B9I2H0	AT1G48635	AT1G48635	PEX3	'development.unspecified'
Potri.006G264800			-0.45		B9HB63	AT4G31850	AT4G31850	PGR3	'development.unspecified'
Potri.010G232400	0.88	0.8	1.4	0.93	B9HUX2	AT3G52190	AT3G52190	PHF1	'development.unspecified'
Potri.008G032900			-0.5		U5G7A7		AT2G39210	PIC30	'development.unspecified'
Potri.006G122400	1.61	2.73	4.47	3.94	U5G6N0		AT2G39210	PIC30	'development.unspecified'
Potri.005G214300	0.61	0.65			B9H8D0	AT4G14720	AT4G14713	PPD1, PPD2	'development.unspecified'
Potri.012G123600	-1.51	-0.73	-1.81	-0.77	B9I4Q8		AT2G35130	PPR_66	'development.unspecified'
Potri.008G098700	-0.66		-0.57	-0.42	B9HIH3	AT3G06430	AT3G06430	PPR2	'development.unspecified'
Potri.010G153900	-0.84	-0.58	-1	-0.39	B9HXH4	AT3G06430	AT3G06430	PPR2	'development.unspecified'
Potri.001G220300	-1.1	-0.67	-1.26	-0.55	B9GI17		AT3G59040	PPR287	'development.unspecified'
Potri.010G078900	-0.68	-0.61	-1.09	-0.79	U5G1R3		AT3G23020	PPR30	'development.unspecified'
Potri.010G241300	-0.68		-0.69	-0.58	B9HVL0		AT5G04810	PPR4	'development.unspecified'
Potri.006G211300			-0.63		U5G8M4		AT3G11470	PPT	'development.unspecified'
Potri.016G078400			-1.1		B9IIT9		AT3G11470	PPT	'development.unspecified'
Potri.001G305500			0.51		B9GHA4		AT3G21060	RBL	'development.unspecified'
Potri.001G404100		2.13	3.08	2.52	B9N1K9	AT4G27410	AT4G27410	RD26	'development.unspecified'
Potri.011G123300	-1.08		1.43	1.23	B9HZY3	AT4G27410	AT4G27410	RD26	'development.unspecified'
Potri.006G111300	0.61	0.66	0.49	0.76	A9PBE4		AT3G08640	RER3	'development.unspecified'
Potri.009G051800	0.89	0.85	2.36	1.75	B9HNY2		AT5G12470	RER4	'development.unspecified'
Potri.001G262200			-0.58		B9GF37		AT5G12470	RER4	'development.unspecified'
Potri.008G074300	1.85	0.78	0.68		B9HHW3		AT3G56140	RER6	'development.unspecified'
Potri.012G116900	2.27	1.62	2.04		B9NA40		AT5G45160	RL2	'development.unspecified'
Potri.012G116600	2.29	1.63	2.13			AT3G13870	AT5G45160	RL2, RHD3	'development.unspecified'
Potri.006G242200	-0.54				U5G8V9		AT1G63130	RPF6	'development.unspecified'
Potri.015G143200	4.17	2.81	1.98	1.97	B9ID74		AT5G23730	RUP2	'development.unspecified'
Potri.002G110700			0.82		B9GN84	AT1G58250	AT1G58250	SAB	'development.unspecified'
Potri.001G050600			-1.21		B9GMF3		AT1G04770	SDI2	'development.unspecified'
Potri.016G032100	0.44		0.48		U5FMP1	AT3G56640	AT3G56640	SEC15A	'development.unspecified'
Potri.005G106400	-0.78	-0.66	-1.55	-0.92	U5GBA4	AT4G35770	AT4G35770	SEN1	'development.unspecified'
Potri.002G040200		1.03	0.81		U5GKJ5		AT1G44800	SIAR1	'development.unspecified'
Potri.001G010500		0.38			B9GLK0	AT3G58040	AT3G58040	SINAT2	'development.unspecified'
Potri.016G059700	-0.96	-0.6	-0.65	-0.7	B9IIA7	AT3G58040	AT3G58040	SINAT2	'development.unspecified'
Potri.001G026200	0.81		1.34		B9GM17		AT3G61790	SINAT3	'development.unspecified'
Potri.003G198600	0.49		0.78	0.39	A9PB73		AT3G61790	SINAT3	'development.unspecified'
Potri.012G015500			-0.51		B9I5C4		AT4G27880	SINAT4	'development.unspecified'
Potri.011G156900			0.43	0.4	B9I0X0	AT1G73720	AT1G73720	SMU1	'development.unspecified'
Potri.008G116600		-0.37			B9HIY7	AT1G25580	AT1G25580	SOG1	'development.unspecified'
Potri.010G129700			0.54		B9HWM0	AT1G25580	AT1G25580	SOG1	'development.unspecified'
Potri.015G143000	0.79	0.58			B9ID72	AT1G28560	AT1G28560	SRD2	'development.unspecified'
Potri.T106000			-1.12		B9I9Y8	AT2G47990	AT2G47990	SWA1	'development.unspecified'
Potri.012G103200	-1.26		-2.06	-2.08	U5FZJ7		AT5G50790	SWEET10	'development.unspecified'
Potri.013G014400	-0.55				B9I7C6		AT4G15920	SWEET17	'development.unspecified'
Potri.013G013800		0.98	1.02	1.67	B9I7C0		AT4G15920	SWEET17	'development.unspecified'
Potri.013G013900			3.29	2.13	B9I7C1		AT4G15920	SWEET17	'development.unspecified'
Potri.008G220600	0.93		0.58				AT4G15920	SWEET17	'development.unspecified'
Potri.005G023900	-1.25		-1.03		U5G9Z9		AT4G15920	SWEET17	'development.unspecified'
Potri.001G383000		0.78	0.89	0.97	B9GHF2		AT3G14770	SWEET2	'development.unspecified'
Potri.001G355500	-0.69	-0.65	-1.28	-0.99	B9GJ34		AT3G14770	SWEET2	'development.unspecified'
Potri.011G103600	0.69	1.24	1.74	1.3	U5FZF0		AT3G14770	SWEET2	'development.unspecified'
Potri.012G031400				-1.2	B9I542		AT5G53190	SWEET3	'development.unspecified'
Potri.003G143100			1.81	1.17	B9GXT7		AT4G10850	SWEET7	'development.unspecified'
Potri.008G203900			-1.1		B9HMN3	AT5G19160	AT5G19160	TBL11	'development.unspecified'
Potri.004G105600			-0.79		B9H3S4	AT5G15900	AT5G15900	TBL19	'development.unspecified'
Potri.010G043300		-0.92			U5FXR5	AT1G60790	AT1G60790	TBL2	'development.unspecified'
Potri.001G093800		-0.73	-0.59		B9GL81	AT4G11090	AT4G11090	TBL23	'development.unspecified'
Potri.003G137800		-0.79			B9GXG1	AT4G11090	AT4G11090	TBL23	'development.unspecified'
Potri.002G168400	-0.85	-1.13	-1.04	-0.92	B9GQH1	AT4G01080	AT4G01080	TBL26	'development.unspecified'
Potri.010G095700	1.46		2.39	1.91	B9HVC2	AT1G70230	AT1G70230	TBL27	'development.unspecified'
Potri.016G125500				-0.81	B9IGH3	AT2G38320	AT2G38320	TBL34	'development.unspecified'
Potri.019G090200			-0.64	-0.59	B9IQP8	AT2G42570	AT2G42570	TBL39	'development.unspecified'
Potri.013G118500	1.01		1.03		B9MW28	AT2G42570	AT2G42570	TBL39	'development.unspecified'
Potri.001G107200			-0.42		B9GKK6	AT1G63260	AT1G63260	TET10	'development.unspecified'
Potri.006G150400	-0.7	-1.05	-1.37	-0.81	A9PAZ7	AT2G19580	AT2G19580	TET2	'development.unspecified'
Potri.009G015100	-0.8	-0.51	-0.87	-0.48	A9PGY6	AT3G45600	AT3G45600	TET3	'development.unspecified'
Potri.008G041600			-0.95		B9HLM8	AT3G12090	AT3G12090	TET6	'development.unspecified'
Potri.006G177900	-0.72		-0.76		B9HBH1	AT2G23810	AT2G23810	TET8	'development.unspecified'
Potri.018G099800			0.93	0.85	B9IM71	AT2G23810	AT2G23810	TET8	'development.unspecified'
Potri.001G227700				-0.73		AT1G32400	AT1G32400	TOM2A	'development.unspecified'
Potri.003G087800				0.41	A9P8P8	AT1G32400	AT1G32400	TOM2A	'development.unspecified'
Potri.003G030000			0.39			AT1G80490	AT1G80490	TPR1	'development.unspecified'
Potri.006G257900			0.89		B9HAH3	AT1G80490	AT1G80490	TPR1	'development.unspecified'
Potri.018G023900			0.91		B9IL09	AT1G80490	AT1G80490	TPR1	'development.unspecified'
Potri.006G258100			0.99		B9HAH5	AT1G15750	AT1G80490	TPR1, TPL	'development.unspecified'
Potri.018G023800			0.6		B9ING1	AT1G15750	AT1G80490	TPR1, TPL	'development.unspecified'
Potri.013G012100				-0.62	B9I7A5	AT5G27030	AT5G27030	TPR3	'development.unspecified'
Potri.005G021700	-0.4		-0.47	-0.65	B9N4M6	AT5G27030	AT5G27030	TPR3	'development.unspecified'
Potri.015G002600		0.55	1.38	1.18	B9IDF6	AT5G24520	AT5G24520	TTG1	'development.unspecified'
Potri.012G006100			0.67		B9I294	AT5G24520	AT5G24520	TTG1	'development.unspecified'
Potri.005G114600	-0.41	-0.37	-0.5	-0.52	U5GF56		AT5G66240	ULCS1	'development.unspecified'
Potri.002G085100		-1.09	-1.03	-1.61	B9GU55		AT1G21890	UMAMIT19	'development.unspecified'
Potri.005G176100	-1.6		-1.86	-2.4	B9H7D1		AT4G08290	UMAMIT20	'development.unspecified'
Potri.001G307800		1.36	2.65	2.05	B9GGT3		AT5G64700	UMAMIT21	'development.unspecified'
Potri.T073300			1.97				AT5G64700	UMAMIT21	'development.unspecified'
Potri.011G148600			-1.52	-1.46	B9I0P0		AT5G64700	UMAMIT21	'development.unspecified'
Potri.019G004100	-2.13	-1.07	-1.76	-2.11	B9N2L1		AT5G64700	UMAMIT21	'development.unspecified'
Potri.002G068300	-0.83		-1.02		B9GTI9		AT1G43650	UMAMIT22	'development.unspecified'
Potri.001G108600				-0.86	B9GKM1		AT1G25270	UMAMIT24	'development.unspecified'
Potri.002G182700	-1.19		-1.78	-1.32	B9GRT4		AT4G01440	UMAMIT31	'development.unspecified'
Potri.006G177600	-1.09						AT4G30420	UMAMIT34	'development.unspecified'
Potri.010G096100	1.45	0.9			B9HVC6		AT1G70260	UMAMIT36	'development.unspecified'
Potri.001G337100	-0.85		-1.47	-0.96	U5GVE4		AT3G28050	UMAMIT41	'development.unspecified'
Potri.008G145800	-0.51		-0.47		B9HJR3		AT3G28050	UMAMIT41	'development.unspecified'
Potri.003G192900	-1.27	-1.26	-1.49	-0.99	B9GX92		AT3G28050	UMAMIT41	'development.unspecified'
Potri.001G157600		1.15	2.07	2.38	U5GVX1		AT5G47470	UMAMIT7	'development.unspecified'
Potri.003G077300			-1.12		B9GYB8		AT5G47470	UMAMIT7	'development.unspecified'
Potri.001G032500	0.78		-0.8	-0.84	B9GLW7		AT5G07050	UMAMIT9	'development.unspecified'
Potri.006G033500	3.95	2.44	1.21	1.82	B9HDU7		AT5G07050	UMAMIT9	'development.unspecified'
Potri.003G192500	1.49				B9GX95		AT5G07050	UMAMIT9	'development.unspecified'
Potri.002G120600	0.45	0.53	0.49	0.72	U5GL77	AT4G24220	AT4G24220	VEP1	'development.unspecified'
Potri.002G120700				2.43	B9GNR8	AT4G24220	AT4G24220	VEP1	'development.unspecified'
Potri.017G030600			1.23	1.26	U5FMT9	AT4G24220	AT4G24220	VEP1	'development.unspecified'
Potri.014G019300	-0.61				U5FR33	AT4G24220	AT4G24220	VEP1	'development.unspecified'
Potri.014G019500				1.04	U7DYP0	AT4G24220	AT4G24220	VEP1	'development.unspecified'
Potri.014G019600	-1.09				U5FRR6	AT4G24220	AT4G24220	VEP1	'development.unspecified'
Potri.014G019700				2.49	U5FNB7	AT4G24220	AT4G24220	VEP1	'development.unspecified'
Potri.014G019400				0.85	U7DWT2	AT4G24220	AT4G24220	VEP1	'development.unspecified'
Potri.003G134500		0.87			A9PHE6	AT4G24220	AT4G24220	VEP1	'development.unspecified'
Potri.019G083600			1.32		B9IQJ2	AT1G71930	AT1G71930	VND7	'development.unspecified'
Potri.013G113100			2.95	2.63	B9MW79	AT1G71930	AT1G71930	VND7	'development.unspecified'
Potri.002G029100		-0.71	-0.74		A9PD22	AT1G75500	AT1G75500	WAT1	'development.unspecified'
Potri.007G017800			-1.24		B9HFB6	AT1G75500	AT1G75500	WAT1	'development.unspecified'
Potri.005G233600	-0.67	-0.78	-0.96		A9PAE8	AT1G75500	AT1G75500	WAT1	'development.unspecified'
Potri.011G148400			-1.56	-1.76	B9I0N9	AT1G75500	AT1G75500	WAT1	'development.unspecified'
Potri.011G148300			-1.54		B9I0N8		AT1G75500	WAT1	'development.unspecified'
Potri.002G051900	-0.36		-0.38		B9GSM7		AT4G02730	WDR5b	'development.unspecified'
Potri.002G118000		-1.16	-1.61	-1.05	B9GNP1	AT1G10200	AT1G10200	WLIM1	'development.unspecified'
Potri.001G292900		-1.22	-1.17		B9GIA5	AT1G10200	AT1G10200	WLIM1	'development.unspecified'
Potri.014G015600	-0.48		-1.42		B9IBQ9	AT1G10200	AT1G10200	WLIM1	'development.unspecified'
Potri.009G087200			-0.92	-1.1	A9PB06	AT1G10200	AT1G10200	WLIM1	'development.unspecified'
Potri.012G077200			1.03		B9I367	AT1G10200	AT1G10200	WLIM1	'development.unspecified'
Potri.008G063600	-0.68	-0.54	-0.89	-0.53	A9PDK3		AT3G55770	WLIM2b	'development.unspecified'
Potri.010G193800			-0.51		A9PII9		AT3G55770	WLIM2b	'development.unspecified'
Potri.018G128000				-0.58	B9IMW3	AT3G15880	AT3G15880	WSIP2	'development.unspecified'
Potri.007G105000	-2.2			1.08	B9HES9	AT5G64530	AT5G64530	XND1	'development.unspecified'
Potri.003G022800	1.23	1.66	2.88	2.06	B9GZS1	AT5G64530	AT5G64530	XND1	'development.unspecified'
Potri.002G250200			-0.64		B9GQQ7	AT4G27990	AT4G27990	YLMG1-2	'development.unspecified'
Potri.014G056400	-0.41	-0.45		-0.39	U5FSV9		AT1G02060		'development.unspecified'
Potri.003G204100	-0.48		-0.54		B9GWB1		AT1G07740		'development.unspecified'
Potri.019G019200			-0.49		B9IPA7		AT1G08610		'development.unspecified'
Potri.015G066400	0.83		1.1	0.5	B9IEH2		AT1G18900		'development.unspecified'
Potri.005G066700	-0.47		-0.41		B9H4B8		AT1G20300		'development.unspecified'
Potri.005G168900	-0.55	-0.5	-0.88	-0.59			AT1G22160		'development.unspecified'
Potri.013G115000	1.14	0.99	2.06	1.32	U5FSE2		AT1G34340		'development.unspecified'
Potri.002G125700			-0.8		B9GNV7		AT1G45230		'development.unspecified'
Potri.014G028300	-0.66	-0.39	-0.95		B9MVR6		AT1G45230		'development.unspecified'
Potri.004G102700				0.5	B9H3Q3		AT1G52640		'development.unspecified'
Potri.001G174600			-0.44		B9GKZ1		AT1G52730		'development.unspecified'
Potri.001G387700			-1.39		B9N8W5		AT1G53380		'development.unspecified'
Potri.011G108000	1.36		0.85		B9I1S2		AT1G53380		'development.unspecified'
Potri.003G071900	-1.78		-1.38		B9GXY7		AT1G53903		'development.unspecified'
Potri.015G144100	-0.35		-0.5		B9ID84		AT1G55630		'development.unspecified'
Potri.013G014900	-0.87		-1.17		U5FUC9		AT1G56220		'development.unspecified'
Potri.016G136700	-1.04	-0.7	-1.2		B9IGT2		AT1G62680		'development.unspecified'
Potri.003G144400			0.38		B9GXU8		AT1G64610		'development.unspecified'
Potri.017G129100	0.71				A9PHH3		AT1G66330		'development.unspecified'
Potri.013G116900	0.39	0.49	0.36		U5FXX5		AT1G71840		'development.unspecified'
Potri.010G098600			-0.65		B9HVN1		AT1G73400		'development.unspecified'
Potri.015G067000	-0.36		-0.38		B9IEH8		AT1G74780		'development.unspecified'
Potri.012G072100			-1.35		B9I322		AT1G74780		'development.unspecified'
Potri.002G075400	-1.46	-0.71	-2.03	-1.01	U5GKW2		AT1G76980		'development.unspecified'
Potri.005G185200	0.37		0.4	0.42	B9H7L2		AT1G76980		'development.unspecified'
Potri.002G094100			1.32		B9GUL2		AT1G78070		'development.unspecified'
Potri.005G168600	0.9	1	0.91		B9H752		AT1G78070		'development.unspecified'
Potri.001G204700	-0.54	-0.53	-0.78		B9GFA5		AT1G80530		'development.unspecified'
Potri.003G012300	1.17	0.63	1.11	0.85	B9MWL6		AT1G80530		'development.unspecified'
Potri.010G094000	-0.63		-0.42		B9HVA6		AT2G02910		'development.unspecified'
Potri.006G136900	-0.78	-0.71	-0.53		B9MT38		AT2G03140		'development.unspecified'
Potri.004G205600	-0.87		-0.49		U5GGQ5		AT2G17140		'development.unspecified'
Potri.005G102400	-0.63				B9H682		AT2G17525		'development.unspecified'
Potri.005G111200	-0.98		-1.17				AT2G17850		'development.unspecified'
Potri.013G134200		-0.32	-0.53	-0.35	B9I5J1		AT2G20740		'development.unspecified'
Potri.010G243000	-0.52	-0.64	-1.21	-0.51	U5G2Q5		AT2G26790		'development.unspecified'
Potri.019G126700	2.37				B9INP8		AT2G30300		'development.unspecified'
Potri.013G154000	2.54	1.14			B9I6U8		AT2G30300		'development.unspecified'
Potri.003G174200	1.85	1.35	2.11	1.81	B9GZZ7		AT2G33205		'development.unspecified'
Potri.T163900			1.48		U7DZ10		AT2G41380		'development.unspecified'
Potri.006G042200	1.86	2.22	3.6	2.87	B9H953		AT2G41380		'development.unspecified'
Potri.001G329100		0.53	0.88	0.95	B9GJV2		AT3G01930		'development.unspecified'
Potri.013G047000	-0.88	-0.72	-1.49	-0.45	U5FWH8		AT3G04760		'development.unspecified'
Potri.019G019300	-1	-0.59	-1.27		U5FG87		AT3G04760		'development.unspecified'
Potri.008G201900	-0.32		-0.44		B9HMC6		AT3G06170		'development.unspecified'
Potri.016G111600	-0.61				B9IG54		AT3G09060		'development.unspecified'
Potri.007G066300				-1.48	B9HH05		AT3G12910		'development.unspecified'
Potri.006G000500				0.41	B9HBS7		AT3G13340		'development.unspecified'
Potri.014G147400	-0.55	-0.34	-0.53	-0.39	B9IA98		AT3G13340		'development.unspecified'
Potri.003G070400			0.75		U5GIH4		AT3G14172		'development.unspecified'
Potri.015G041200	0.67		0.61		B9IE99		AT3G18060		'development.unspecified'
Potri.012G049200	0.31				B9I2G7		AT3G18060		'development.unspecified'
Potri.009G102000	-0.92	-0.47	-0.88	-0.47	B9HS07		AT3G19240		'development.unspecified'
Potri.004G141300				-0.41	U5GJ14		AT3G19240		'development.unspecified'
Potri.002G050800	-0.9				B9GSL8		AT3G22550		'development.unspecified'
Potri.005G211500			-0.84		B9H8A3		AT3G22550		'development.unspecified'
Potri.008G154600		1.03	2.5	2.22	U5G2K4		AT3G22550		'development.unspecified'
Potri.005G190800			-1.83		B9H7R1		AT3G43630		'development.unspecified'
Potri.011G146100			-1		B9I0L7		AT3G43660		'development.unspecified'
Potri.014G023400	-0.41	-0.32	-0.7	-0.33	A9PA17		AT3G46630		'development.unspecified'
Potri.014G023200			-0.6	-0.69	U5FNR6		AT3G46630		'development.unspecified'
Potri.010G055300	1.46	1.34	2.76	1.9	B9HTB9		AT3G48140		'development.unspecified'
Potri.009G058400	-0.75		-0.68		B9HNS1		AT3G53170		'development.unspecified'
Potri.009G058300	-0.67						AT3G53170		'development.unspecified'
Potri.002G148100				0.32	B9GPG7		AT4G00090		'development.unspecified'
Potri.014G069400	-0.36				B9IBZ6		AT4G00090		'development.unspecified'
Potri.014G136000	-0.75	-0.37	-0.61		B9I9Z2		AT4G03020		'development.unspecified'
Potri.018G087500			-0.79	-0.6	B9ILU3		AT4G15450		'development.unspecified'
Potri.003G085700	0.4		-0.38		B9N2T8		AT4G17670		'development.unspecified'
Potri.001G128200	0.83		0.73		U5GMN6		AT4G19450		'development.unspecified'
Potri.003G222900	-0.59		-0.83	-0.4	B9GXX5		AT4G26370		'development.unspecified'
Potri.009G092100	-0.8		-0.72	-0.59	B9HS94		AT5G02860		'development.unspecified'
Potri.001G079100	0.5		0.67		B9GK30		AT5G07590		'development.unspecified'
Potri.003G151400				0.63	U5GN84		AT5G07590		'development.unspecified'
Potri.005G066200	1.91	1.98	2.09	1.38	U5GGW4		AT5G10830		'development.unspecified'
Potri.007G103200	-0.48				B9HEY1		AT5G10830		'development.unspecified'
Potri.018G037000	-0.43	-0.31	-0.42	-0.39	B9IKN4		AT5G11480		'development.unspecified'
Potri.006G243200	-0.51	-0.41	-1.07		B9H9C4		AT5G11480		'development.unspecified'
Potri.012G098900	1.04	0.66		0.51	B9I3S4		AT5G14120		'development.unspecified'
Potri.012G031600	-0.39				B9I541		AT5G16420		'development.unspecified'
Potri.002G103600			-0.77	-0.41	B9GV25		AT5G18475		'development.unspecified'
Potri.006G139200		0.42	0.5	0.41	U5G769		AT5G20700		'development.unspecified'
Potri.006G078300		0.5			B9HBA9		AT5G20700		'development.unspecified'
Potri.016G044700	1.14		0.9		B9IHX7		AT5G22355		'development.unspecified'
Potri.009G003800	1				B9HQQ5		AT5G22870		'development.unspecified'
Potri.005G057600	1.21		1.5		U5GEB9		AT5G24320		'development.unspecified'
Potri.001G086600			0.31		B9GKA1		AT5G24320		'development.unspecified'
Potri.001G210500			-0.49		B9GEW8		AT5G24690		'development.unspecified'
Potri.004G072800			-0.58		B9H3M4		AT5G37930		'development.unspecified'
Potri.002G149900		-0.31			B9GPI5		AT5G42660		'development.unspecified'
Potri.014G194100	-0.62	-0.52	-0.81	-0.55	B9IBD5		AT5G43920		'development.unspecified'
Potri.002G140300	-1.47	-1.08	-1.73		B9GP89		AT5G47060		'development.unspecified'
Potri.002G243600	-0.46		-0.42		B9GQJ1		AT5G48730		'development.unspecified'
Potri.008G219800			-0.85	-0.89	B9N033		AT5G49120		'development.unspecified'
Potri.008G106800	-0.62						AT5G49430		'development.unspecified'
Potri.010G011700	-1.9								'development.unspecified'
Potri.004G184000		-1.32	-1.63	-1.69	A9PEW1				'development.unspecified'
Potri.001G456000	-1.76		-1.26	-1.11	B9GJL5				'development.unspecified'
Potri.002G163400	1.03		2.2	1.52	B9GQD1		AT1G01490	AtHMP01	'DNA.repair'
Potri.018G069800	-0.82				U5FIN3	AT4G29170	AT4G29170	ATMND1	'DNA.repair'
Potri.019G063900	-0.62		-0.85		U5FGX1		AT5G38520	CLD1	'DNA.repair'
Potri.006G277500	2.28	1.24	1.15	1.21	U5G996	AT5G24850	AT5G24850	CRY3	'DNA.repair'
Potri.010G234400	0.72		1.51		B9HW12	AT5G04560	AT5G04560	DME	'DNA.repair'
Potri.008G025900			1.69		B9HL52	AT5G04560	AT5G04560	DME	'DNA.repair'
Potri.005G050600	0.42				U5GAP0	AT3G04880	AT3G04880	DRT102	'DNA.repair'
Potri.001G372600	-0.33		-0.33		B9GGD6	AT1G30480	AT1G30480	DRT111	'DNA.repair'
Potri.019G078700	-0.53				B9IQE4	AT4G09140	AT4G09140	MLH1	'DNA.repair'
Potri.005G180700	-0.74	-0.67	-0.72	-0.45	B9H7H7	AT1G21710	AT1G21710	OGG1	'DNA.repair'
Potri.001G116800	1.88	1.11	0.93	0.77	U5GVC3	AT1G12370	AT1G12370	PHR1	'DNA.repair'
Potri.014G130800			-0.55		B9I9S8	AT4G02460	AT4G02460	PMS1	'DNA.repair'
Potri.003G152600	0.61		1.51	0.77	B9GYE7	AT5G44740	AT5G44740	POLH	'DNA.repair'
Potri.009G054800			0.63		B9HNV3	AT5G13800	AT5G13800	PPH	'DNA.repair'
Potri.017G114000			0.48		B9N225	AT3G02540	AT3G02540	RAD23C	'DNA.repair'
Potri.004G100700			0.52		B9H2Y8	AT3G02540	AT3G02540	RAD23C	'DNA.repair'
Potri.014G068100	-0.84		-0.68		B9IBY4	AT2G45280	AT2G45280	RAD51C	'DNA.repair'
Potri.001G438900	-0.87	-0.59	-0.81	-0.55	U5GXJ6		AT1G79050	RECA1	'DNA.repair'
Potri.006G148700			-0.39		B9HDY6		AT2G19490	RECA2	'DNA.repair'
Potri.006G048000	-0.37		-0.62	-0.41	B9H9J7	AT3G10140	AT3G10140	RECA3	'DNA.repair'
Potri.006G275700			0.58	0.77	B9N6A5	AT2G24490	AT2G24490	RPA2	'DNA.repair'
Potri.018G091700	-0.49		-0.6		B9ILY1	AT3G02920	AT3G02920	RPA32B	'DNA.repair'
Potri.014G139600		0.55	1.13	0.55	B9IA26	AT3G26680	AT3G26680	SNM1	'DNA.repair'
Potri.017G070500			0.61		U5FP07	AT3G28030	AT3G28030	UVH3	'DNA.repair'
Potri.001G101300		0.37	0.49	0.54	B9GKF1	AT5G41370	AT5G41370	XPB1	'DNA.repair'
Potri.001G390500	-0.47		-0.51		U5GSY9		AT3G14890	ZDP	'DNA.repair'
Potri.010G137300	-1.05				B9HWT9		AT1G13635		'DNA.repair'
Potri.001G044400	-0.97	-0.99		-0.74			AT1G15970		'DNA.repair'
Potri.002G035300			0.33				AT1G19480		'DNA.repair'
Potri.005G227700			0.33		B9H8Q8		AT1G19480		'DNA.repair'
Potri.001G293600	-0.39		-0.39		B9GIA0		AT1G49980		'DNA.repair'
Potri.004G041900	-1.1	-0.84	-1.22	-0.87	B9H2W4		AT1G65070		'DNA.repair'
Potri.014G187300			-0.74		B9IB89		AT3G07930		'DNA.repair'
Potri.014G189400			-0.96				AT3G07930		'DNA.repair'
Potri.016G060000			0.62		B9IIB2		AT3G12040		'DNA.repair'
Potri.010G175300		-1.84	-1.84	-1.64	B9HYD2		AT3G12710		'DNA.repair'
Potri.005G121000	1.28	0.71			U5GC04		AT4G36530		'DNA.repair'
Potri.003G219700			-0.83		B9GY75		AT5G19850		'DNA.repair'
Potri.001G074700		-1.39	-1.18		B9GN02		AT5G44680		'DNA.repair'
Potri.008G081000		-1.28	-1.24	-1.31	A9PFT5		AT5G44680		'DNA.repair'
Potri.003G156500		-1.19	-1.54	-1.48	B9GYH6		AT5G44680		'DNA.repair'
Potri.012G011200	0.96						AT5G54090		'DNA.repair'
Potri.018G106900	-0.45	-0.52	-1.15	-0.5	B9IMD8		AT5G57970		'DNA.repair'
Potri.003G182300		-0.56			B9GVK9		AT5G57970		'DNA.repair'
Potri.006G184700		-0.56	-0.67		B9HB20		AT5G57970		'DNA.repair'
Potri.014G039800	1.65	1.14	1.35	1.06	U5FP94	AT1G47510	AT1G47510	5PTASE11	'DNA.synthesis/chromatin structure'
Potri.009G109500	1.02		1.45	1.1	B9HRU2		AT3G18950	AIW1	'DNA.synthesis/chromatin structure'
Potri.004G148400	1.14				B9H1M2		AT3G18950	AIW1	'DNA.synthesis/chromatin structure'
Potri.016G042000		-0.53	-0.66		B9IHV9	AT2G41460	AT2G41460	ARP	'DNA.synthesis/chromatin structure'
Potri.004G010400			-0.6		B9NBH8		AT1G11800	AT1G11800	'DNA.synthesis/chromatin structure'
Potri.004G010900			-0.93				AT1G11800	AT1G11800	'DNA.synthesis/chromatin structure'
Potri.008G004800	-0.92	-0.69	-1.73	-0.74	B9HK33		AT1G51080	AT1G51080	'DNA.synthesis/chromatin structure'
Potri.017G140500			0.86		U5FGL0		AT1G65780	AT1G65780	'DNA.synthesis/chromatin structure'
Potri.008G143100	1.53	1.59	1.09				AT1G65810	AT1G65810	'DNA.synthesis/chromatin structure'
Potri.004G077100			0.71		U5GKK5		AT1G65810	AT1G65810	'DNA.synthesis/chromatin structure'
Potri.008G143000	1.54	1.29	1.27		B9HJP1		AT1G65810	AT1G65810	'DNA.synthesis/chromatin structure'
Potri.017G140300	0.83						AT1G65810	AT1G65810	'DNA.synthesis/chromatin structure'
Potri.008G143400			1.66	1.48			AT1G65810	AT1G65810	'DNA.synthesis/chromatin structure'
Potri.004G077700	0.85				U5GHZ2		AT1G65810	AT1G65810	'DNA.synthesis/chromatin structure'
Potri.004G077600	1.42		1.37		B9H3I8		AT1G65810	AT1G65810	'DNA.synthesis/chromatin structure'
Potri.005G197800	1.15	0.79	1.14		B9H7X2		AT1G71710	AT1G71710	'DNA.synthesis/chromatin structure'
Potri.002G063500		0.64			B9GT67		AT1G71710	AT1G71710	'DNA.synthesis/chromatin structure'
Potri.010G161600	-0.61	-0.46	-1.17	-0.5	B9HXM2		AT2G03390	AT2G03390	'DNA.synthesis/chromatin structure'
Potri.001G206400	-0.62		-0.7		B9GF90		AT2G13840	AT2G13840	'DNA.synthesis/chromatin structure'
Potri.017G074200	0.79			-0.66	B9IJP6		AT2G37440	AT2G37440	'DNA.synthesis/chromatin structure'
Potri.016G133300			-1		U5FKZ6		AT2G38370	AT2G38370	'DNA.synthesis/chromatin structure'
Potri.016G051500		-0.79			B9II42		AT2G42320	AT2G42320	'DNA.synthesis/chromatin structure'
Potri.014G136900	1.97		0.69		B9IA01		AT2G48030	AT2G48030	'DNA.synthesis/chromatin structure'
Potri.003G110600				-0.36			AT3G02065	AT3G02065	'DNA.synthesis/chromatin structure'
Potri.008G198100	-1.21		0.93		B9HM94		AT3G21530	AT3G21530	'DNA.synthesis/chromatin structure'
Potri.009G004200	-0.92		-1.19	-0.63	B9HQQ2		AT3G47490	AT3G47490	'DNA.synthesis/chromatin structure'
Potri.005G131100	-1.62		-2.56	-1	B9H6B3		AT3G50390	AT3G50390	'DNA.synthesis/chromatin structure'
Potri.006G280800		-0.45	-0.82		B9N6E6		AT3G53440	AT3G53440	'DNA.synthesis/chromatin structure'
Potri.008G047200			-0.9	-0.69	B9HM17		AT3G55060	AT3G55060	'DNA.synthesis/chromatin structure'
Potri.010G214300			-0.73		B9HTZ2		AT3G55060	AT3G55060	'DNA.synthesis/chromatin structure'
Potri.005G212700	-1.56	-1.63	-1.57	-0.97	U5GJ58		AT3G63240	AT3G63240	'DNA.synthesis/chromatin structure'
Potri.004G061700			-0.59	-0.69	B9H2E4		AT4G18820	AT4G18820	'DNA.synthesis/chromatin structure'
Potri.015G088100	-1.51	-1.41	-1.73	-1.29	B9IF28		AT4G24790	AT4G24790	'DNA.synthesis/chromatin structure'
Potri.012G091700	-2.58	-1.59	-3.02	-2.02	B9I3J8		AT4G24790	AT4G24790	'DNA.synthesis/chromatin structure'
Potri.002G093500			0.68		B9GUK8		AT4G30100	AT4G30100	'DNA.synthesis/chromatin structure'
Potri.005G168300			0.48		B9H754		AT4G30100	AT4G30100	'DNA.synthesis/chromatin structure'
Potri.008G011000				-1.29	B9HK84		AT5G04980	AT5G04980	'DNA.synthesis/chromatin structure'
Potri.010G247800	1.08		0.86		B9HVF4		AT5G04980	AT5G04980	'DNA.synthesis/chromatin structure'
Potri.015G070900			1.31	1.32	B9IEL7		AT5G50120	AT5G50120	'DNA.synthesis/chromatin structure'
Potri.016G114900			0.68		B9IG84		AT2G40070	BPP1	'DNA.synthesis/chromatin structure'
Potri.010G056200				-0.5	B9HTB2		AT1G27850	BPP5	'DNA.synthesis/chromatin structure'
Potri.005G078000	-1.64				B9H550	AT5G65090	AT5G65090	BST1	'DNA.synthesis/chromatin structure'
Potri.004G180800	-1.03	-1.03	-1.01			AT2G47450	AT2G47450	CAO	'DNA.synthesis/chromatin structure'
Potri.006G041500				1.32	B9H949		AT3G57060	CAP-D2	'DNA.synthesis/chromatin structure'
Potri.005G222700				1.18	B9H8K6	AT2G31270	AT2G31270	CDT1A	'DNA.synthesis/chromatin structure'
Potri.008G155700	1.5		1.22		B9HJZ8	AT2G32010	AT2G32010	CVL1	'DNA.synthesis/chromatin structure'
Potri.012G039300			1.12	1.44	B9I4W5	AT5G22110	AT5G22110	DPB2	'DNA.synthesis/chromatin structure'
Potri.012G097300		1.18	1.95	1.06	B9I3Q9	AT1G20960	AT1G20960	emb1507	'DNA.synthesis/chromatin structure'
Potri.005G258500	-0.44		-0.58	-0.63		AT1G20960	AT1G20960	emb1507	'DNA.synthesis/chromatin structure'
Potri.005G181300	-0.35		-0.52		B9H7I3	AT1G21690	AT1G21690	EMB1968	'DNA.synthesis/chromatin structure'
Potri.010G038500	-0.42		-0.43		B9HU90	AT1G70070	AT1G70070	EMB25	'DNA.synthesis/chromatin structure'
Potri.019G040000				0.66	B9IPU6	AT5G27740	AT5G27740	EMB2775	'DNA.synthesis/chromatin structure'
Potri.003G169300			0.63	1.06	B9GZN0		AT1G67320	EMB2813	'DNA.synthesis/chromatin structure'
Potri.008G193800	-0.53				B9HLW7		AT1G59990	EMB3108	'DNA.synthesis/chromatin structure'
Potri.010G123500			-1.41		B9HWG8	AT1G68290	AT1G68290	ENDO2	'DNA.synthesis/chromatin structure'
Potri.008G079300			0.78		B9HI03	AT1G65580	AT1G65580	FRA3	'DNA.synthesis/chromatin structure'
Potri.016G036200			-0.85		B9IHQ8	AT5G04130	AT5G04130	GYRB2	'DNA.synthesis/chromatin structure'
Potri.007G045300				0.83	B9HHA9	AT5G67100	AT5G67100	ICU2	'DNA.synthesis/chromatin structure'
Potri.003G088300	0.82	1.08	0.57		B9GZW1	AT4G18010	AT4G18010	IP5PII	'DNA.synthesis/chromatin structure'
Potri.001G145900	0.48	0.68			U5GSA2	AT4G18010	AT4G18010	IP5PII	'DNA.synthesis/chromatin structure'
Potri.001G070500				1.39	U5GPA0	AT1G44900	AT1G44900	MCM2	'DNA.synthesis/chromatin structure'
Potri.004G131600	0.97		1.48	1.78	B9H3Z8	AT5G46280	AT5G46280	MCM3	'DNA.synthesis/chromatin structure'
Potri.009G121500			1.1	1.6	B9HRI2	AT2G16440	AT2G16440	MCM4	'DNA.synthesis/chromatin structure'
Potri.006G188700				1.45	B9HAQ0	AT2G07690	AT2G07690	MCM5	'DNA.synthesis/chromatin structure'
Potri.018G112800			1.17	1.69	B9IMI5	AT2G07690	AT2G07690	MCM5	'DNA.synthesis/chromatin structure'
Potri.001G074000			1.08	1.62	B9GMZ6	AT5G44635	AT5G44635	MCM6	'DNA.synthesis/chromatin structure'
Potri.006G131900		1.2			B9MT84	AT3G09660	AT3G09660	MCM8	'DNA.synthesis/chromatin structure'
Potri.006G044100		0.42			B9H9F7	AT3G57150	AT3G57150	NAP57	'DNA.synthesis/chromatin structure'
Potri.015G062700	-0.35				U5FSG3	AT1G18800	AT1G74560	NRP1, NRP2	'DNA.synthesis/chromatin structure'
Potri.017G080700		0.61			B9IJV5	AT1G18800	AT1G18800	NRP2	'DNA.synthesis/chromatin structure'
Potri.013G114400	-0.92	-0.4	-0.77	-0.33	U5FW16		AT1G34380	OEX2	'DNA.synthesis/chromatin structure'
Potri.009G054300			0.9	1.46	B9HNV8	AT4G12620	AT4G14700	ORC1A, ORC1B	'DNA.synthesis/chromatin structure'
Potri.011G083700				0.9	B9HYV9	AT1G26840	AT1G26840	ORC6	'DNA.synthesis/chromatin structure'
Potri.010G094800			-0.33	-0.3	U5G1H1		AT1G10520	Pol{lambda}	'DNA.synthesis/chromatin structure'
Potri.008G178900			0.78			AT1G67630	AT1G67630	POLA2	'DNA.synthesis/chromatin structure'
Potri.003G104700				0.85	B9H041	AT5G41880	AT5G41880	POLA3	'DNA.synthesis/chromatin structure'
Potri.019G042900	-0.63		-1.19		B9IPX7	AT1G09815	AT1G09815	POLD4	'DNA.synthesis/chromatin structure'
Potri.001G421300			-0.38		U5GUI6	AT1G50840	AT3G20540	POLGAMMA1, POLGAMMA2	'DNA.synthesis/chromatin structure'
Potri.014G121000			1.11	1.25	B9I9J1	AT4G02060	AT4G02060	PRL	'DNA.synthesis/chromatin structure'
Potri.019G025100	-1.31	-0.66	-1.34		B9IPF5	AT3G04260	AT3G04260	PTAC3	'DNA.synthesis/chromatin structure'
Potri.001G348200			1.86		B9GHR8	AT3G27730	AT3G27730	RCK	'DNA.synthesis/chromatin structure'
Potri.003G104300			-0.44		B9GZY0	AT1G31360	AT1G31360	RECQL2	'DNA.synthesis/chromatin structure'
Potri.003G123200	-0.43	-0.34	-0.32		B9GWE8	AT1G63160	AT1G63160	RFC2	'DNA.synthesis/chromatin structure'
Potri.002G081200	-0.34				B9GU16	AT1G77470	AT1G77470	RFC3	'DNA.synthesis/chromatin structure'
Potri.006G132600	0.45	0.46		0.42	B9MT76	AT5G02820	AT5G02820	RHL2	'DNA.synthesis/chromatin structure'
Potri.015G057300				1.47	U5FPR6	AT5G08020	AT5G08020	RPA70B	'DNA.synthesis/chromatin structure'
Potri.003G102700			-0.39		B9GZW2	AT5G45400	AT5G45400	RPA70C	'DNA.synthesis/chromatin structure'
Potri.013G149800			-0.92		U5FSZ0		AT1G12700	RPF1	'DNA.synthesis/chromatin structure'
Potri.013G034400			-1.71	-1.13	U7E2V6		AT1G12700	RPF1	'DNA.synthesis/chromatin structure'
Potri.018G038300	-0.42				U5FJE1		AT1G12700	RPF1	'DNA.synthesis/chromatin structure'
Potri.005G046100		-0.6			U5GAH6		AT1G12700	RPF1	'DNA.synthesis/chromatin structure'
Potri.013G032600	-0.84		-0.92		B9I860		AT1G12700	RPF1	'DNA.synthesis/chromatin structure'
Potri.013G000700			-0.38		U5FR48		AT5G26680	SAV6	'DNA.synthesis/chromatin structure'
Potri.005G047500				-1.38	U5GGG3	AT1G05460	AT1G05460	SDE3	'DNA.synthesis/chromatin structure'
Potri.014G083400	-0.55	-0.39				AT5G60230	AT5G60230	SEN2	'DNA.synthesis/chromatin structure'
Potri.008G103800				-0.62	B9HIM4	AT5G49010	AT5G49010	SLD5	'DNA.synthesis/chromatin structure'
Potri.003G089600	-0.93	-0.36	-1.33	-0.41	U5GM23		AT5G46580	SOT1	'DNA.synthesis/chromatin structure'
Potri.001G366700	0.78		0.69		B9GFL2	AT3G13170	AT3G13170	SPO11-1	'DNA.synthesis/chromatin structure'
Potri.016G006800	-0.84		-1.36		B9IH22		AT4G16390	SVR7	'DNA.synthesis/chromatin structure'
Potri.006G018600			-0.59		B9HD52		AT4G16390	SVR7	'DNA.synthesis/chromatin structure'
Potri.006G018800	-1.25						AT4G16390	SVR7	'DNA.synthesis/chromatin structure'
Potri.006G019000	-0.84	-0.63	-0.89		B9HD54		AT4G16390	SVR7	'DNA.synthesis/chromatin structure'
Potri.015G032200			-1.41		U5FPB5		AT2G01900	t5ptase9	'DNA.synthesis/chromatin structure'
Potri.013G070400	-0.53		-0.38	-0.39	B9I6F0	AT5G17690	AT5G17690	TFL2	'DNA.synthesis/chromatin structure'
Potri.011G092700			0.55		B9I1A0	AT5G55310	AT5G55310	TOP1BETA	'DNA.synthesis/chromatin structure'
Potri.005G067100	-0.59		-0.62		B9H4K8	AT5G63920	AT5G63920	TOP3A	'DNA.synthesis/chromatin structure'
Potri.009G058900			1.06	1.32	B9HNR6	AT3G23890	AT3G23890	TOPII	'DNA.synthesis/chromatin structure'
Potri.001G241600	-0.67				B9GJM2	AT1G07540	AT1G07540	TRFL2	'DNA.synthesis/chromatin structure'
Potri.009G032000	-1.53	-0.9	-0.99	-0.85	B9HPG4	AT1G07540	AT1G07540	TRFL2	'DNA.synthesis/chromatin structure'
Potri.010G169600			-0.44	-0.3	B9HY10	AT3G18630	AT3G18630	UNG	'DNA.synthesis/chromatin structure'
Potri.018G093100	-0.52	-0.59	-0.8		B9ILZ7	AT5G57450	AT5G57450	XRCC3	'DNA.synthesis/chromatin structure'
Potri.006G148600			-0.39		B9HDY5	AT2G19480	AT2G19480		'DNA.synthesis/chromatin structure'
Potri.003G040700				-0.87	U5GI78	AT2G19480	AT2G19480		'DNA.synthesis/chromatin structure'
Potri.013G059500			-0.57	-0.46			AT2G23840		'DNA.synthesis/chromatin structure'
Potri.019G033200	0.65				U5FED1		AT2G23840		'DNA.synthesis/chromatin structure'
Potri.001G083400	2.54		1.03		B9GK71		AT4G24140		'DNA.synthesis/chromatin structure'
Potri.009G046300			0.31		B9HP37		AT5G58720		'DNA.synthesis/chromatin structure'
Potri.001G310200	-0.52						ATP bindi		'DNA.synthesis/chromatin structure'
Potri.005G116600	-1.64	-1.17	-1.73	-0.64	U5GBL2	AT2G18050		HIS1-3	'DNA.synthesis/chromatin structure.histone'
Potri.007G014200	-1.41	-0.67	-1.37		A9PCF2	AT2G18050		HIS1-3	'DNA.synthesis/chromatin structure.histone'
Potri.017G129400	-1.51	-0.97	-1.46	-0.69	U5FJD9	AT1G14900		HMGA	'DNA.synthesis/chromatin structure.histone'
Potri.004G087500		-0.86	-1.88	-1.09	U5GER1	AT1G14900		HMGA	'DNA.synthesis/chromatin structure.histone'
Potri.015G040200			0.33		A9P7V9	AT1G48620		HON5	'DNA.synthesis/chromatin structure.histone'
Potri.013G028800				1.03		AT1G08880	AT1G08880	H2AXA	'DNA.synthesis/chromatin structure.histone'
Potri.004G031300	-1.33	-1.09	-1.63		B9H1Y2	AT4G27230	AT1G08880	H2AXA, HTA2	'DNA.synthesis/chromatin structure.histone'
Potri.014G096900			-0.75		A9P905		AT4G40030	H3.3	'DNA.synthesis/chromatin structure.histone'
Potri.005G235700	-0.68		-0.42				AT4G40030	H3.3	'DNA.synthesis/chromatin structure.histone'
Potri.001G016700				1	U5GV41		AT4G40030	H3.3	'DNA.synthesis/chromatin structure.histone'
Potri.002G026800	-0.74	-0.48	-0.43				AT4G40030	H3.3	'DNA.synthesis/chromatin structure.histone'
Potri.005G072300	-0.44		-0.51				AT4G40030	H3.3	'DNA.synthesis/chromatin structure.histone'
Potri.007G096700	-0.38	-0.41	-0.42	-0.34			AT4G40030	H3.3	'DNA.synthesis/chromatin structure.histone'
Potri.007G014300			-0.6		A9PDS4		AT4G40030	H3.3	'DNA.synthesis/chromatin structure.histone'
Potri.T159500	-0.48		-0.52	0.59			AT4G40030	H3.3	'DNA.synthesis/chromatin structure.histone'
Potri.002G028800				1.11			AT4G40030	H3.3	'DNA.synthesis/chromatin structure.histone'
Potri.005G233900				1.09	U5GGY7		AT4G40030	H3.3	'DNA.synthesis/chromatin structure.histone'
Potri.008G132400	-0.68	-0.54	-0.61		B9HJD9	AT1G14900	AT1G14900	HMGA	'DNA.synthesis/chromatin structure.histone'
Potri.010G109600		-0.73			A9PDE5	AT1G14900	AT1G14900	HMGA	'DNA.synthesis/chromatin structure.histone'
Potri.001G415700	-0.42				U5GWF8	AT1G51060	AT1G51060	HTA10	'DNA.synthesis/chromatin structure.histone'
Potri.011G131400	-0.5				A9PCS9	AT1G51060	AT1G51060	HTA10	'DNA.synthesis/chromatin structure.histone'
Potri.005G216600	-0.64	-0.68	-1.25	-0.65	A9PG14	AT3G54560	AT3G54560	HTA11	'DNA.synthesis/chromatin structure.histone'
Potri.006G082300	-0.69	-0.67	-0.91		A9PDX1	AT5G02560	AT5G02560	HTA12	'DNA.synthesis/chromatin structure.histone'
Potri.018G032100	-0.74		-1.06	-0.52	B9IKT5	AT1G52740	AT1G52740	HTA9	'DNA.synthesis/chromatin structure.histone'
Potri.008G029900	-0.49				A9P8Q5	AT1G07790	AT1G07790	HTB1	'DNA.synthesis/chromatin structure.histone'
Potri.004G091400	-0.8					AT3G45980	AT5G22880	HTB2, HTB9	'DNA.synthesis/chromatin structure.histone'
Potri.008G030600	-0.85	-0.91			U5G795	AT3G45980	AT5G22880	HTB2, HTB9	'DNA.synthesis/chromatin structure.histone'
Potri.017G123700	-0.93		-1.01		U5GCI2	AT3G45980	AT5G22880	HTB2, HTB9	'DNA.synthesis/chromatin structure.histone'
Potri.004G091200	-0.77				U5GKP7	AT3G45980	AT2G28720	HTB3, HTB9	'DNA.synthesis/chromatin structure.histone'
Potri.008G030400	-0.61				U5G1M0		AT5G59910	HTB4	'DNA.synthesis/chromatin structure.histone'
Potri.009G028000	-0.63		-0.93			AT3G45980	AT5G59910	HTB4, HTB9	'DNA.synthesis/chromatin structure.histone'
Potri.015G105900	-0.93		-0.68		B9IFK8		AT5G50930	MHF1	'DNA.synthesis/chromatin structure.histone'
Potri.005G115300	-1.13						AT5G59970		'DNA.synthesis/chromatin structure.histone'
Potri.007G012500	-1.66	-1.08	-1.15				AT5G59970		'DNA.synthesis/chromatin structure.histone'
Potri.005G115600	-1.04	-1.14					AT5G59970		'DNA.synthesis/chromatin structure.histone'
Potri.018G092700			-0.88		B9ILZ3		AT5G59970		'DNA.synthesis/chromatin structure.histone'
Potri.018G092900	-0.85						AT5G59970		'DNA.synthesis/chromatin structure.histone'
Potri.018G093000	-0.83		-0.61		A9PA83		AT5G59970		'DNA.synthesis/chromatin structure.histone'
Potri.007G013500	-1.32	-0.83	-1.23				AT5G59970		'DNA.synthesis/chromatin structure.histone'
Potri.006G168100	-0.59		-0.56				AT5G59970		'DNA.synthesis/chromatin structure.histone'
Potri.008G047500	-0.92	-0.81	-0.74				AT5G59970		'DNA.synthesis/chromatin structure.histone'
Potri.007G013300	-1.32	-1.03	-1.22				AT5G59970		'DNA.synthesis/chromatin structure.histone'
Potri.008G162300	-0.83		-0.92		U5G2N3				'DNA.synthesis/chromatin structure.histone'
Potri.002G199900	-1.48	-1.28	-1.4	-0.88	B9GSE9				'DNA.synthesis/chromatin structure.histone'
Potri.005G219800	-0.53		0.47	0.67	U5GJ75				'DNA.synthesis/chromatin structure.histone'
Potri.010G076800	-1.52	-0.91	-1.14		A9PAY1				'DNA.synthesis/chromatin structure.histone'
Potri.002G043100	-0.43		0.6	0.72	B9GS56				'DNA.synthesis/chromatin structure.histone'
Potri.005G069700			0.59		B9H4N5				'DNA.synthesis/chromatin structure.histone'
Potri.013G042700	-1.42	-0.94	-0.82		B9I5H0				'DNA.synthesis/chromatin structure.histone'
Potri.001G075700			-0.88	-0.58	B9GN11	AT4G20090		EMB1025	'DNA.synthesis/chromatin structure.retrotransposon/transposase.hat-like transposase'
Potri.012G059200	-0.35				B9I2P4		AT1G18560	AT1G18560	'DNA.synthesis/chromatin structure.retrotransposon/transposase.hat-like transposase'
Potri.017G022500		0.47					AT3G42170	DAYSLEEPER	'DNA.synthesis/chromatin structure.retrotransposon/transposase.hat-like transposase'
Potri.016G026500	1.46						AT3G42170	DAYSLEEPER	'DNA.synthesis/chromatin structure.retrotransposon/transposase.hat-like transposase'
Potri.017G021800		0.61	0.59				AT3G42170	DAYSLEEPER	'DNA.synthesis/chromatin structure.retrotransposon/transposase.hat-like transposase'
Potri.016G026800	0.99		1.21				AT3G42170	DAYSLEEPER	'DNA.synthesis/chromatin structure.retrotransposon/transposase.hat-like transposase'
Potri.017G020500	1.02						AT3G42170	DAYSLEEPER	'DNA.synthesis/chromatin structure.retrotransposon/transposase.hat-like transposase'
Potri.016G027700	1.24	0.73	0.78		B9IHI8		AT3G42170	DAYSLEEPER	'DNA.synthesis/chromatin structure.retrotransposon/transposase.hat-like transposase'
Potri.016G026100	1.47	0.66	0.9				AT3G42170	DAYSLEEPER	'DNA.synthesis/chromatin structure.retrotransposon/transposase.hat-like transposase'
Potri.018G126500			0.83		B9IMU9		AT3G42170	DAYSLEEPER	'DNA.synthesis/chromatin structure.retrotransposon/transposase.hat-like transposase'
Potri.016G025800			1.26				AT3G42170	DAYSLEEPER	'DNA.synthesis/chromatin structure.retrotransposon/transposase.hat-like transposase'
Potri.016G027400	1.01		1.04				AT3G42170	DAYSLEEPER	'DNA.synthesis/chromatin structure.retrotransposon/transposase.hat-like transposase'
Potri.001G383800	-0.7	-0.47	-0.7	-0.5	U5GVK7		AT3G42170	DAYSLEEPER	'DNA.synthesis/chromatin structure.retrotransposon/transposase.hat-like transposase'
Potri.T078500	0.57	0.63	0.5		U7DYC1		AT3G42170	DAYSLEEPER	'DNA.synthesis/chromatin structure.retrotransposon/transposase.hat-like transposase'
Potri.007G142900	1.3	1.12	1.33						'DNA.synthesis/chromatin structure.retrotransposon/transposase.hat-like transposase'
Potri.008G074800		0.48	1.25	0.54	B9HHW7		AT2G40410	AtCaN2	'DNA.unspecified'
Potri.010G182500				0.62	B9HYJ1		AT2G40410	AtCaN2	'DNA.unspecified'
Potri.003G048700			-0.35		A9PCM9	AT1G71260	AT1G71260	ATWHY2	'DNA.unspecified'
Potri.007G121100	0.94		1.66		B9HE36		AT4G15248	BBX30	'DNA.unspecified'
Potri.017G039400	2.61	2.35	3.7	2.49	B9MXW3		AT3G21890	BBX31	'DNA.unspecified'
Potri.009G115500	0.59	0.52	0.69	0.61	B9HRN7	AT4G34490	AT4G34490	CAP1	'DNA.unspecified'
Potri.009G097300			1.21		B9HS47		AT4G35220	CYCLASE2	'DNA.unspecified'
Potri.001G301600	-0.84	-0.68	-1.25	-0.55	A9PHS7		AT4G35220	CYCLASE2	'DNA.unspecified'
Potri.001G030900	-0.57		-0.9		B9GLY0		AT3G15140	ERI-1	'DNA.unspecified'
Potri.003G194300			-0.57		B9GX79		AT3G15140	ERI-1	'DNA.unspecified'
Potri.013G068900				-0.38	U5FU88	AT2G27110	AT2G27110	FRS3	'DNA.unspecified'
Potri.012G096900			0.61		B9I3Q5		AT5G63460	LOT1	'DNA.unspecified'
Potri.012G091900	-0.99	-0.41	-0.81	-0.57	B9I3K0		AT5G63190	MRF1	'DNA.unspecified'
Potri.013G125700	-0.55	-0.44	-1.03	-0.53	U5FVR6		AT3G52050	OEX1	'DNA.unspecified'
Potri.003G076100	0.35		0.4		B9GYA5	AT2G45140	AT2G45140	PVA12	'DNA.unspecified'
Potri.010G112500	-0.7		-1.14	-0.69	B9HW67		AT2G01440	RECG	'DNA.unspecified'
Potri.002G229000			0.61		U5FXD9		AT2G32415	RRP6L3	'DNA.unspecified'
Potri.004G218300	0.48	0.36	0.65	0.37	B9N889	AT1G10950	AT1G10950	TMN1	'DNA.unspecified'
Potri.003G015300			0.3			AT1G10950	AT1G10950	TMN1	'DNA.unspecified'
Potri.014G172200	0.42		0.4		B9IAX5		AT4G12650	TMN12	'DNA.unspecified'
Potri.002G217300	0.31		0.35		B9GTF3		AT4G12650	TMN12	'DNA.unspecified'
Potri.013G145400	0.81	0.38			A9P928	AT4G28190	AT4G28190	ULT1	'DNA.unspecified'
Potri.019G104500		0.95	1.45	1.22	U5FEW5	AT4G28190	AT4G28190	ULT1	'DNA.unspecified'
Potri.011G116000			1.35	1.33	B9HZR8	AT4G13870	AT3G12410	WRNEXO	'DNA.unspecified'
Potri.005G048900			0.45		U5GE84	AT1G54490	AT1G54490	XRN4	'DNA.unspecified'
Potri.004G225600			-0.45		B9N0F0		AT1G12244		'DNA.unspecified'
Potri.012G042300		0.43	0.55	0.68	U5FTX4		AT1G14670		'DNA.unspecified'
Potri.015G041400	0.81	0.86		0.97	B9IE96		AT1G18090		'DNA.unspecified'
Potri.001G182600	-0.59				B9GG23		AT1G79890		'DNA.unspecified'
Potri.006G184200	-0.39		-0.38	-0.38	B9HB25		AT2G24170		'DNA.unspecified'
Potri.006G234000	-0.74		-0.42		U5G8F3		AT2G25910		'DNA.unspecified'
Potri.002G215700	-0.41	-0.54			U5GQH1		AT2G48100		'DNA.unspecified'
Potri.002G237400	1.68		3.07	1.7	B9GNF6		AT3G02060		'DNA.unspecified'
Potri.001G104800	-0.52		-0.69		B9GKI3		AT3G52905		'DNA.unspecified'
Potri.013G073800	0.72				U5FV06		AT5G17570		'DNA.unspecified'
Potri.003G004400			1.19				AT5G28780		'DNA.unspecified'
Potri.013G073900				-0.84	B9I6S4		AT5G35970		'DNA.unspecified'
Potri.T120400			0.31		B9H3J8		AT5G37310		'DNA.unspecified'
Potri.T120300				0.43	U5GEM3		AT5G37310		'DNA.unspecified'
Potri.010G101000				-1.21	B9HVQ4		AT5G37310		'DNA.unspecified'
Potri.004G075500	0.34		0.31				AT5G37310		'DNA.unspecified'
Potri.005G136000	0.34				B9H6E5		AT5G66840		'DNA.unspecified'
Potri.003G069700			0.44		B9GXP9		AT5G66840		'DNA.unspecified'
Potri.007G054500			-0.41	-0.39	U5G804				'DNA.unspecified'
Potri.012G075600				0.57	B9I351	AT1G74920	AT1G74920	ALDH10A8	'fermentation.aldehyde dehydrogenase'
Potri.015G070600	-0.39		-0.58		B9IEL4	AT1G74920	AT3G48170	ALDH10A9, ALDH10A8	'fermentation.aldehyde dehydrogenase'
Potri.012G078700	-1.5	-1.58	-1.69	-1.76	B9I383	AT3G48000	AT3G48000	ALDH2B4	'fermentation.aldehyde dehydrogenase'
Potri.015G074100	-0.75	-0.63	-1.43	-0.78	B9IEP8	AT3G48000	AT3G48000	ALDH2B4	'fermentation.aldehyde dehydrogenase'
Potri.002G189900			0.65		B9GSY7	AT1G23800	AT1G23800	ALDH2B7	'fermentation.aldehyde dehydrogenase'
Potri.001G259100			-1.49	-0.94	B9GF13	AT4G36250	AT4G36250	ALDH3F1	'fermentation.aldehyde dehydrogenase'
Potri.001G412900			-0.47			AT1G44170	AT1G44170	ALDH3H1	'fermentation.aldehyde dehydrogenase'
Potri.002G081800	-2.1	-1.02	-1.75	-0.8	B9GU23	AT1G44170	AT1G44170	ALDH3H1	'fermentation.aldehyde dehydrogenase'
Potri.009G078600	-0.59				A9PF49	AT2G14170	AT2G14170	ALDH6B2	'fermentation.aldehyde dehydrogenase'
Potri.001G167100	-1.22				B9GG52	AT1G54100	AT1G54100	ALDH7B4	'fermentation.aldehyde dehydrogenase'
Potri.001G122400	0.95	0.56	1.24	1.41	U5GU43		AT4G17260		'fermentation.LDH'
Potri.004G094600	0.36		1.08	0.73	B9H341		AT5G17380		'fermentation.PDC'
Potri.011G064000			0.82	0.59			AT4G33070	PDC1	'fermentation.PDC'
Potri.006G102500	0.56				B9HCY7		AT4G33070	PDC1	'fermentation.PDC'
Potri.016G120100		0.34			B9IGD0		AT4G33070	PDC1	'fermentation.PDC'
Potri.009G073700	1.42					AT5G54960	AT5G54960	PDC2	'fermentation.PDC'
Potri.014G141900		0.72	1.31	1.15	B9IA46	AT3G58750	AT3G58750	CSY2	'gluconeogenesis / glyoxylate cycle.citrate synthase'
Potri.016G089300			0.41	0.3	B9IFM7	AT3G58750	AT2G42790	CSY3, CSY2	'gluconeogenesis / glyoxylate cycle.citrate synthase'
Potri.002G231000	-0.35				B9GU77		AT2G43180	AT2G43180	'gluconeogenesis / glyoxylate cycle.isocitrate lyase'
Potri.017G036900			1.63	1.51	B9MXY5	AT3G21720	AT3G21720	ICL	'gluconeogenesis / glyoxylate cycle.isocitrate lyase'
Potri.004G112800	0.85	0.84	1.17	1.05	B9N7N3	AT3G47520	AT3G47520	MDH	'gluconeogenesis / glyoxylate cycle.Malate DH'
Potri.017G101900	1.21	0.6	0.83	0.81	U5FJ76	AT3G47520	AT3G47520	MDH	'gluconeogenesis / glyoxylate cycle.Malate DH'
Potri.017G102000	0.92	0.88	1.4	1.18	U5FLW8	AT3G47520	AT3G47520	MDH	'gluconeogenesis / glyoxylate cycle.Malate DH'
Potri.001G287400	-1.1	-0.5	-1.97	-0.64	B9GIQ3	AT2G22780	AT2G22780	PMDH1	'gluconeogenesis / glyoxylate cycle.Malate DH'
Potri.009G081600			-0.9		A9PGE6	AT5G09660	AT5G09660	PMDH2	'gluconeogenesis / glyoxylate cycle.Malate DH'
Potri.002G107700	0.83	0.42	0.51		B9GN56	AT4G37870	AT4G37870	PCK1	'gluconeogenesis / glyoxylate cycle.PEPCK'
Potri.007G011200		0.71	1.28	1.05	B9HFR1	AT4G37870	AT4G37870	PCK1	'gluconeogenesis / glyoxylate cycle.PEPCK'
Potri.010G027800	-0.95	-0.72	-1.75	-1.44	B9HY99	AT4G15530	AT4G15530	PPDK	'gluconeogenesis / glyoxylate cycle.pyruvate dikinase'
Potri.012G057500	0.94	1.55	2.66	2.86	B9I2N0	AT1G74030	AT1G74030	ENO1	'glycolysis.cytosolic branch.enolase'
Potri.001G247500				-1.01		AT2G29560	AT2G29560	ENOC	'glycolysis.cytosolic branch.enolase'
Potri.015G131100			0.74	0.95	A9PD49	AT2G36530	AT2G36530	LOS2	'glycolysis.cytosolic branch.enolase'
Potri.006G116800		0.41	0.51	0.87	A9PIJ2	AT2G36530	AT2G36530	LOS2	'glycolysis.cytosolic branch.enolase'
Potri.010G055400	1.58	1.58	2.72	2.38	A9P807	AT3G04120	AT3G04120	GAPC1	'glycolysis.cytosolic branch.glyceraldehyde 3-phosphate dehydrogenase (GAP-DH)'
Potri.008G179300	1.61	2.44	4.29	3.45	B9HLA3	AT3G04120	AT3G04120	GAPC1	'glycolysis.cytosolic branch.glyceraldehyde 3-phosphate dehydrogenase (GAP-DH)'
Potri.001G335800			1.46		B9GJB1	AT3G04120	AT3G04120	GAPC1	'glycolysis.cytosolic branch.glyceraldehyde 3-phosphate dehydrogenase (GAP-DH)'
Potri.015G091400				0.58	A9PG06	AT1G13440	AT1G13440	GAPC2	'glycolysis.cytosolic branch.glyceraldehyde 3-phosphate dehydrogenase (GAP-DH)'
Potri.012G094100	1.3	0.87	1.3	0.99	A9PA00	AT1G13440	AT1G13440	GAPC2	'glycolysis.cytosolic branch.glyceraldehyde 3-phosphate dehydrogenase (GAP-DH)'
Potri.010G172400		0.99	2.27	1.47	A9PHA3	AT1G16300	AT1G16300	GAPCP-2	'glycolysis.cytosolic branch.glyceraldehyde 3-phosphate dehydrogenase (GAP-DH)'
Potri.008G083900			0.82	0.8	B9HI47	AT1G16300	AT1G16300	GAPCP-2	'glycolysis.cytosolic branch.glyceraldehyde 3-phosphate dehydrogenase (GAP-DH)'
Potri.006G234800			-0.73		B9HE09		AT1G20890	AT1G20890	'glycolysis.cytosolic branch.phospho-enol-pyruvate carboxylase (PEPC)'
Potri.002G214100	-1	-0.87	-0.69	-0.8	B9GTC2	AT1G53310	AT1G53310	PPC1	'glycolysis.cytosolic branch.phospho-enol-pyruvate carboxylase (PEPC)'
Potri.001G391900	1.07	0.86	1.55	0.97	U5GXD4	AT3G14940	AT3G14940	PPC3	'glycolysis.cytosolic branch.phospho-enol-pyruvate carboxylase (PEPC)'
Potri.008G114200			-0.63		B9HIW8	AT1G68750	AT1G68750	PPC4	'glycolysis.cytosolic branch.phospho-enol-pyruvate carboxylase (PEPC)'
Potri.010G131800	0.76				B9HWN8	AT1G68750	AT1G68750	PPC4	'glycolysis.cytosolic branch.phospho-enol-pyruvate carboxylase (PEPC)'
Potri.004G003800	-0.47		-0.36		A9P9M1		AT1G12000		'glycolysis.cytosolic branch.phosphofructokinase (PFK)'
Potri.011G015900			0.69	0.84	B9HZE4		AT1G12000		'glycolysis.cytosolic branch.phosphofructokinase (PFK)'
Potri.005G257800			0.89	0.88	B9H5X2		AT1G76550		'glycolysis.cytosolic branch.phosphofructokinase (PFK)'
Potri.002G108600	1.22	2.4	2.16	1.88	U5GSM3		AT1G58280		'glycolysis.cytosolic branch.phosphoglycerate mutase'
Potri.002G108500			0.83	0.62	U5GPD9		AT1G58280		'glycolysis.cytosolic branch.phosphoglycerate mutase'
Potri.003G131200	1.56		0.78	1.02	B9GWU5		AT3G05170		'glycolysis.cytosolic branch.phosphoglycerate mutase'
Potri.007G040700				0.41	B9HE66		AT3G50520		'glycolysis.cytosolic branch.phosphoglycerate mutase'
Potri.001G286000			-0.42	-0.41	A9PFQ3		AT5G64460		'glycolysis.cytosolic branch.phosphoglycerate mutase'
Potri.009G080300			-0.36		B9HN69		AT5G64460		'glycolysis.cytosolic branch.phosphoglycerate mutase'
Potri.012G002500		-1.26		-1.25	B9I568		AT3G49160		'glycolysis.cytosolic branch.pyruvate kinase (PK)'
Potri.008G027100		0.38	0.38	0.45	B9HL49		AT3G52990		'glycolysis.cytosolic branch.pyruvate kinase (PK)'
Potri.010G254900	-0.74		-0.6		B9HUZ9		AT5G08570		'glycolysis.cytosolic branch.pyruvate kinase (PK)'
Potri.001G001600	0.5	0.57	0.82	1.07	B9GLB6		AT5G56350		'glycolysis.cytosolic branch.pyruvate kinase (PK)'
Potri.019G032600				-1.01	B9IPM8		AT5G56350		'glycolysis.cytosolic branch.pyruvate kinase (PK)'
Potri.013G070000		0.37	0.59			AT5G17310	AT5G17310	UGP2	'glycolysis.cytosolic branch.UGPase'
Potri.004G074400			-0.38		U5GHY0	AT3G03250	AT5G17310	UGP2, UGP1	'glycolysis.cytosolic branch.UGPase'
Potri.018G069200	0.51	0.41	0.64	0.32	U5FFV3	AT4G26270	AT4G26270	PFK3	'glycolysis.plastid branch.phosphofructokinase (PFK)'
Potri.006G235100	-0.68	-0.76	-1.06	-0.63	B9HE12	AT4G26270	AT4G26270	PFK3	'glycolysis.plastid branch.phosphofructokinase (PFK)'
Potri.003G151100			0.68		U5GMN7	AT5G61580	AT5G61580	PFK4	'glycolysis.plastid branch.phosphofructokinase (PFK)'
Potri.007G010300	0.99	1.22	2.05	1.74	B9HFR9	AT2G22480	AT2G22480	PFK5	'glycolysis.plastid branch.phosphofructokinase (PFK)'
Potri.008G131400	-2.18	-0.81	-2.87	-1.09	B9HJC9		AT1G70820		'glycolysis.plastid branch.phosphoglucomutase (PGM)'
Potri.008G039200			0.31		B9HLK9		AT5G17530		'glycolysis.plastid branch.phosphoglucomutase (PGM)'
Potri.010G223000	0.33		0.42		B9HUF5		AT5G17530		'glycolysis.plastid branch.phosphoglucomutase (PGM)'
Potri.006G117400	0.45	0.68	0.73	1.06	A9P7U5		AT3G52990		'glycolysis.plastid branch.pyruvate kinase (PK)'
Potri.008G002500	0.37	0.76	0.64	0.87	A9PFJ7		AT5G08570		'glycolysis.plastid branch.pyruvate kinase (PK)'
Potri.001G145300			-1.22	-0.83	B9GM35	AT1G32440	AT1G32440	PKp3	'glycolysis.plastid branch.pyruvate kinase (PK)'
Potri.008G159700				0.49	B9HKC4	AT3G22960	AT3G22960	PKP-ALPHA	'glycolysis.plastid branch.pyruvate kinase (PK)'
Potri.001G289300			-0.73	-0.46	B9GIN5	AT3G22960	AT3G22960	PKP-ALPHA	'glycolysis.plastid branch.pyruvate kinase (PK)'
Potri.010G080700			-0.58		B9HUQ0	AT3G22960	AT3G22960	PKP-ALPHA	'glycolysis.plastid branch.pyruvate kinase (PK)'
Potri.005G078100	0.62	0.65	0.82		B9H552		AT1G22170		'glycolysis.unclear/dually targeted.phosphoglycerate mutase'
Potri.005G168000			1.06	1.94	B9H756		AT1G22170		'glycolysis.unclear/dually targeted.phosphoglycerate mutase'
Potri.002G093300	1.45	1.71	3.33	3.67	B9GUK5		AT1G22170		'glycolysis.unclear/dually targeted.phosphoglycerate mutase'
Potri.005G037900			-0.65		U5GA79		AT3G05170		'glycolysis.unclear/dually targeted.phosphoglycerate mutase'
Potri.004G187700	-0.51		-1.33	-0.55	B9MYJ3		AT5G22620		'glycolysis.unclear/dually targeted.phosphoglycerate mutase'
Potri.011G052200	0.44				U5FYD9		AT5G22620		'glycolysis.unclear/dually targeted.phosphoglycerate mutase'
Potri.005G088700			1.17		B9H5N8		AT5G08350		'hormone metabolism.abscisic acid.induced-regulated-responsive-activated'
Potri.007G075700	-1.55	-0.94	-2.48	-1.19	B9HGD7		AT5G08350		'hormone metabolism.abscisic acid.induced-regulated-responsive-activated'
Potri.007G075200	-1.3	-0.72	-2.49	-1.1			AT5G08350		'hormone metabolism.abscisic acid.induced-regulated-responsive-activated'
Potri.004G068100	-0.77				U5GI27		AT5G23350		'hormone metabolism.abscisic acid.induced-regulated-responsive-activated'
Potri.004G068200	-1.05		-0.86		U5GEI6		AT5G23350		'hormone metabolism.abscisic acid.induced-regulated-responsive-activated'
Potri.017G152900			1		U5FKG3		AT5G23360		'hormone metabolism.abscisic acid.induced-regulated-responsive-activated'
Potri.005G243400	-0.72		-1.04	-1.18	B9H516	AT4G35900	AT4G35900	FD	'hormone metabolism.abscisic acid.induced-regulated-responsive-activated'
Potri.005G159100			-0.43		B9H6X9	AT1G28200	AT1G28200	FIP1	'hormone metabolism.abscisic acid.induced-regulated-responsive-activated'
Potri.014G109700	-0.8	-0.44	-0.96	-0.64	B9I981	AT1G28200	AT2G22475	GEM, FIP1	'hormone metabolism.abscisic acid.induced-regulated-responsive-activated'
Potri.003G165700	1.1	1.42	1.8	1.58	B9GZB2		AT5G13200	GER5	'hormone metabolism.abscisic acid.induced-regulated-responsive-activated'
Potri.003G165600		1.1	1.15		B9GZB3		AT5G13200	GER5	'hormone metabolism.abscisic acid.induced-regulated-responsive-activated'
Potri.003G165500			1.37	1.34	B9GZB1		AT5G13200	GER5	'hormone metabolism.abscisic acid.induced-regulated-responsive-activated'
Potri.012G069300		-0.59			A9PIC7	AT1G74520	AT1G74520	HVA22A	'hormone metabolism.abscisic acid.induced-regulated-responsive-activated'
Potri.005G152100			0.85	0.73	B9H6T1		AT1G74520	HVA22A	'hormone metabolism.abscisic acid.induced-regulated-responsive-activated'
Potri.009G078500	1.34	1.38	1.47	1.52	B9HN84	AT1G74520	AT1G74520	HVA22A	'hormone metabolism.abscisic acid.induced-regulated-responsive-activated'
Potri.015G099700	1.14	1.02	0.91	1.36	B9IFE9	AT5G50720	AT5G50720	HVA22E	'hormone metabolism.abscisic acid.induced-regulated-responsive-activated'
Potri.012G101600			-0.52			AT5G50720	AT5G50720	HVA22E	'hormone metabolism.abscisic acid.induced-regulated-responsive-activated'
Potri.009G113400			-0.6		B9HRQ9	AT4G36720	AT4G36720	HVA22K	'hormone metabolism.abscisic acid.induced-regulated-responsive-activated'
Potri.002G125400	0.41		0.7		B9GNV5	AT1G45249	AT1G45249	ABF2	'hormone metabolism.abscisic acid.signal transduction'
Potri.014G028200	-0.46		0.47	0.31	U5FRA9	AT1G45249	AT1G45249	ABF2	'hormone metabolism.abscisic acid.signal transduction'
Potri.004G140600	0.77	0.6		0.37	A3FM74	AT4G34000	AT4G34000	ABF3	'hormone metabolism.abscisic acid.signal transduction'
Potri.009G101200	-0.37		-0.7		B9HS14	AT1G45249	AT4G34000	ABF3, ABF2	'hormone metabolism.abscisic acid.signal transduction'
Potri.006G217600			0.31		B9HCN8	AT5G20910	AT5G20910	AIP2	'hormone metabolism.abscisic acid.signal transduction'
Potri.010G248300			-0.43		U5G325	AT3G56850	AT3G56850	AREB3	'hormone metabolism.abscisic acid.signal transduction'
Potri.001G220700	-0.44	-0.34	-0.42	-0.35	B9GI21	AT3G56850	AT3G56850	AREB3	'hormone metabolism.abscisic acid.signal transduction'
Potri.016G041900			0.56		B9IHV8	AT3G08550	AT3G57200	AT3G57200, KOB1	'hormone metabolism.abscisic acid.signal transduction'
Potri.001G022700			0.69	0.53	B9GM49	AT3G08550	AT3G08550	KOB1	'hormone metabolism.abscisic acid.signal transduction'
Potri.004G191300				-0.55	B9MYM8	AT3G43600	AT2G27150	AAO3, AAO2	'hormone metabolism.abscisic acid.synthesis-degradation'
Potri.002G023500			-0.76	-0.59	B9GQW2		AT5G42560	AT5G42560	'hormone metabolism.abscisic acid.synthesis-degradation'
Potri.006G238500				1.75	B9H8Z1	AT4G32810	AT4G32810	CCD8	'hormone metabolism.abscisic acid.synthesis-degradation'
Potri.016G072600			0.83		B9IIN9	AT2G36020	AT2G36020	HVA22J	'hormone metabolism.abscisic acid.synthesis-degradation'
Potri.006G205300	1.52		2.31	1.3	B9HBR0	AT2G36020	AT2G36020	HVA22J	'hormone metabolism.abscisic acid.synthesis-degradation'
Potri.005G131300	0.4		0.47		B9H6B5		AT2G23520		'hormone metabolism.abscisic acid.synthesis-degradation'
Potri.007G036100	0.46				B9HEF2		AT2G23520		'hormone metabolism.abscisic acid.synthesis-degradation'
Potri.001G111600			0.65	0.38	B9GKQ3		AT5G51920		'hormone metabolism.abscisic acid.synthesis-degradation'
Potri.001G265600	1.98				A9PFV7	AT3G63520	AT3G63520	CCD1	'hormone metabolism.abscisic acid.synthesis-degradation.synthesis.9-cis-epoxycarotenoid dioxygenase'
Potri.018G043000			1.59		U7DYK8	AT3G63520	AT3G63520	CCD1	'hormone metabolism.abscisic acid.synthesis-degradation.synthesis.9-cis-epoxycarotenoid dioxygenase'
Potri.001G265900	0.96				B9GGU2	AT3G63520	AT3G63520	CCD1	'hormone metabolism.abscisic acid.synthesis-degradation.synthesis.9-cis-epoxycarotenoid dioxygenase'
Potri.018G043500			1.66		B9IKJ4	AT3G63520	AT3G63520	CCD1	'hormone metabolism.abscisic acid.synthesis-degradation.synthesis.9-cis-epoxycarotenoid dioxygenase'
Potri.001G265400	0.77				B9GFD6	AT3G63520	AT3G63520	CCD1	'hormone metabolism.abscisic acid.synthesis-degradation.synthesis.9-cis-epoxycarotenoid dioxygenase'
Potri.009G060500			-0.88		U5G3N5	AT3G63520	AT3G63520	CCD1	'hormone metabolism.abscisic acid.synthesis-degradation.synthesis.9-cis-epoxycarotenoid dioxygenase'
Potri.018G043100			1.65			AT3G63520	AT3G63520	CCD1	'hormone metabolism.abscisic acid.synthesis-degradation.synthesis.9-cis-epoxycarotenoid dioxygenase'
Potri.001G393800	-1.12	-2.1		-1.52	B9N649	AT3G14440	AT3G14440	NCED3	'hormone metabolism.abscisic acid.synthesis-degradation.synthesis.9-cis-epoxycarotenoid dioxygenase'
Potri.011G112400		-0.76			B9I1W0	AT3G14440	AT3G14440	NCED3	'hormone metabolism.abscisic acid.synthesis-degradation.synthesis.9-cis-epoxycarotenoid dioxygenase'
Potri.019G093400	-0.88		-2.04	-1.31	B9IQS5	AT4G19170	AT4G19170	NCED4	'hormone metabolism.abscisic acid.synthesis-degradation.synthesis.9-cis-epoxycarotenoid dioxygenase'
Potri.005G069100			-0.78			AT4G19170	AT4G19170	NCED4	'hormone metabolism.abscisic acid.synthesis-degradation.synthesis.9-cis-epoxycarotenoid dioxygenase'
Potri.005G138400			-1.27	-0.88	B9H6G3	AT5G67030	AT5G67030	ABA1	'hormone metabolism.abscisic acid.synthesis-degradation.synthesis.zeaxanthin epoxidase'
Potri.001G229100	-0.81	-0.68	-0.61	-1.02	U5GU94	AT5G67030	AT5G67030	ABA1	'hormone metabolism.abscisic acid.synthesis-degradation.synthesis.zeaxanthin epoxidase'
Potri.010G250600			0.67	0.68	B9HV39		AT1G51630	MSR2	'hormone metabolism.auxin.induced-regulated-responsive-activated'	GT106		Mannan	Mannan biosynthesis
Potri.015G048100	0.39		0.39		B9IE20		AT5G15740	RRT1	'hormone metabolism.auxin.induced-regulated-responsive-activated'	GT106		Pectin	Pectin biosynthesis
Potri.010G164700	-0.37	-0.41	-0.45		U5G1Z0		AT1G14020	RRT4	'hormone metabolism.auxin.induced-regulated-responsive-activated'	GT106		Pectin	Pectin biosynthesis
Potri.005G161800				-0.53	B9H702		AT1G22460		'hormone metabolism.auxin.induced-regulated-responsive-activated'	GT106		uncharacterized
Potri.019G080900	0.42		0.43		B9IQG3		AT1G35510		'hormone metabolism.auxin.induced-regulated-responsive-activated'	GT106		uncharacterized
Potri.004G183200	-1.4	-0.71	-0.91	-0.65	B9H1Q7		AT1G76270		'hormone metabolism.auxin.induced-regulated-responsive-activated'	GT106		uncharacterized
Potri.016G109700	1.63	1.21	2.45	1.64	B9IG33		AT2G37980		'hormone metabolism.auxin.induced-regulated-responsive-activated'	GT106		uncharacterized
Potri.001G227000	-0.47		-0.51		B9GIX3		AT2G44500		'hormone metabolism.auxin.induced-regulated-responsive-activated'	GT106		uncharacterized
Potri.004G113200	-0.51		0.47	0.59	B9N7N0		AT3G30300		'hormone metabolism.auxin.induced-regulated-responsive-activated'	GT106		uncharacterized
Potri.017G101600	0.96	0.49	0.88	0.62	U5FJN8		AT3G30300		'hormone metabolism.auxin.induced-regulated-responsive-activated'	GT106		uncharacterized
Potri.001G157400		-0.56			U5GVW9		AT4G16650		'hormone metabolism.auxin.induced-regulated-responsive-activated'	GT106		uncharacterized
Potri.003G077500		-0.63		-0.7	B9GYC0		AT4G16650		'hormone metabolism.auxin.induced-regulated-responsive-activated'	GT106		uncharacterized
Potri.007G011000		-0.53			A9PGB8		AT5G65470		'hormone metabolism.auxin.induced-regulated-responsive-activated'	GT106		uncharacterized
Potri.019G036600	-0.67	-0.9		-0.67	B9IPR7	AT3G03810	AT3G03810	EDA30	'hormone metabolism.auxin.induced-regulated-responsive-activated'	GT106		uncharacterized
Potri.013G056200			0.33		B9I5W4	AT3G03810	AT3G03810	EDA30	'hormone metabolism.auxin.induced-regulated-responsive-activated'	GT106		uncharacterized
Potri.008G130600		0.74	0.66	0.95	B9HJC2		AT2G01480	ESMD1	'hormone metabolism.auxin.induced-regulated-responsive-activated'	GT106		uncharacterized
Potri.010G048500	-0.39	-0.35			B9HTR4		AT3G26370	PAGR	'hormone metabolism.auxin.induced-regulated-responsive-activated'	GT106		uncharacterized
Potri.008G203400	-0.69		-0.63		B9HMD9	AT5G19140	AT5G19140	AILP1	'hormone metabolism.auxin.induced-regulated-responsive-activated'
Potri.002G249200			1.27	1.26	B9GQP6	AT3G07390	AT3G07390	AIR12	'hormone metabolism.auxin.induced-regulated-responsive-activated'
Potri.005G052400			0.56		U5GE75	AT1G60710	AT1G60680	ATB2	'hormone metabolism.auxin.induced-regulated-responsive-activated'
Potri.013G040100	-1.31	-1.69	-1.56	-1.19		AT1G60710	AT1G60690	ATB2	'hormone metabolism.auxin.induced-regulated-responsive-activated'
Potri.002G249300			-0.61		A9PDC9		AT3G25290		'hormone metabolism.auxin.induced-regulated-responsive-activated'
Potri.002G222700	1.52	1.17	2.3	1.3	A9PFK8		AT5G35735		'hormone metabolism.auxin.induced-regulated-responsive-activated'
Potri.008G158400	0.76	0.38	0.97	0.45	B9HKB2		AT5G43830		'hormone metabolism.auxin.induced-regulated-responsive-activated'
Potri.014G147700				0.54	B9IAA3	AT1G60710	AT1G60710	ATB2	'hormone metabolism.auxin.induced-regulated-responsive-activated'
Potri.T103300	-1.04	-1.46	-1.3	-1.1		AT1G60710	AT1G60710	ATB2	'hormone metabolism.auxin.induced-regulated-responsive-activated'
Potri.013G040000	-1.14	-1.2	-1.35	-1.3	B9I5E8	AT1G60710	AT1G60710	ATB2	'hormone metabolism.auxin.induced-regulated-responsive-activated'
Potri.T131700	-0.63				B9GNC4	AT1G60710	AT1G60710	ATB2	'hormone metabolism.auxin.induced-regulated-responsive-activated'
Potri.002G234100	-0.99				U7E0T0	AT1G60710	AT1G60710	ATB2	'hormone metabolism.auxin.induced-regulated-responsive-activated'
Potri.001G410400			-1.33		U5GWZ9	AT5G54510	AT5G54510	DFL1	'hormone metabolism.auxin.induced-regulated-responsive-activated'
Potri.011G129700	-1.77	-1.29	-2.02	-1.65	B9I058	AT5G54510	AT5G54510	DFL1	'hormone metabolism.auxin.induced-regulated-responsive-activated'
Potri.013G144300			-1.16		B9I676	AT4G03400	AT4G03400	DFL2	'hormone metabolism.auxin.induced-regulated-responsive-activated'
Potri.019G103500		1.07	0.56	2.09	B9N2A3	AT4G03400	AT4G03400	DFL2	'hormone metabolism.auxin.induced-regulated-responsive-activated'
Potri.007G050300			1.36		B9NAE1	AT2G14960	AT2G14960	GH3.1	'hormone metabolism.auxin.induced-regulated-responsive-activated'
Potri.009G092900	0.89		2.13	1.36	B9HS86	AT2G14960	AT2G14960	GH3.1	'hormone metabolism.auxin.induced-regulated-responsive-activated'
Potri.001G298300			1.2		B9GHU3	AT2G14960	AT2G14960	GH3.1	'hormone metabolism.auxin.induced-regulated-responsive-activated'
Potri.001G069000		2.01	1.25		B9GMV3	AT1G28130	AT1G28130	GH3.17	'hormone metabolism.auxin.induced-regulated-responsive-activated'
Potri.011G122100	-2.69	-1.01	-1.66	-0.98	B9HZX1		AT4G27450	HUP54	'hormone metabolism.auxin.induced-regulated-responsive-activated'
Potri.011G049900	-1.92		-1.7		U5G0W8		AT4G27450	HUP54	'hormone metabolism.auxin.induced-regulated-responsive-activated'
Potri.004G040600	-1.45		-0.81		B9H2X6		AT4G27450	HUP54	'hormone metabolism.auxin.induced-regulated-responsive-activated'
Potri.002G168200	0.69	0.83	0.9	0.58	A9PFT4	AT2G46370	AT2G46370	JAR1	'hormone metabolism.auxin.induced-regulated-responsive-activated'
Potri.001G052100				0.47	B9GMG6	AT1G04690	AT1G04690	KAB1	'hormone metabolism.auxin.induced-regulated-responsive-activated'
Potri.005G148000	0.41		0.51	0.38		AT1G43130	AT1G43130	LCV2	'hormone metabolism.auxin.induced-regulated-responsive-activated'
Potri.005G124100	-0.66		-0.69	-0.5	U5GC41	AT2G18460	AT2G18460	LCV3	'hormone metabolism.auxin.induced-regulated-responsive-activated'
Potri.014G136800	0.79	0.72	1.66	1.06	B9IA00		AT5G13320	PBS3	'hormone metabolism.auxin.induced-regulated-responsive-activated'
Potri.004G165600	1.64				B9H127		AT4G34770	SAUR1	'hormone metabolism.auxin.induced-regulated-responsive-activated'
Potri.004G165900	1.63				U5GLX6		AT4G34770	SAUR1	'hormone metabolism.auxin.induced-regulated-responsive-activated'
Potri.T143800	1.63						AT4G34770	SAUR1	'hormone metabolism.auxin.induced-regulated-responsive-activated'
Potri.004G165300			-1.51		U5GJ49		AT4G38840	SAUR14	'hormone metabolism.auxin.induced-regulated-responsive-activated'
Potri.004G164900	-1.35	-1.89	-1.97				AT4G38840	SAUR14	'hormone metabolism.auxin.induced-regulated-responsive-activated'
Potri.009G126300		-0.98			B9HRD8		AT5G18060	SAUR23	'hormone metabolism.auxin.induced-regulated-responsive-activated'
Potri.004G165400			-1.61		B9H123		AT5G18080	SAUR24	'hormone metabolism.auxin.induced-regulated-responsive-activated'
Potri.012G023400			-0.68	-0.43	B9I233		AT2G46690	SAUR32	'hormone metabolism.auxin.induced-regulated-responsive-activated'
Potri.014G103300	-0.71		-1.31		B9I925		AT2G46690	SAUR32	'hormone metabolism.auxin.induced-regulated-responsive-activated'
Potri.001G119900	1.23		1.51		U5GSX1		AT4G12410	SAUR35	'hormone metabolism.auxin.induced-regulated-responsive-activated'
Potri.003G113100	1.71	1.64	3.15	2.55	B9GVQ9		AT4G12410	SAUR35	'hormone metabolism.auxin.induced-regulated-responsive-activated'
Potri.006G211000	1.2		1.63				AT2G36210	SAUR45	'hormone metabolism.auxin.induced-regulated-responsive-activated'
Potri.004G164400		-1.36			B9H0Z6		AT4G34760	SAUR50	'hormone metabolism.auxin.induced-regulated-responsive-activated'
Potri.009G126000	-1.22	-1.97	-2.26	-1.47	B9HRE0		AT4G34760	SAUR50	'hormone metabolism.auxin.induced-regulated-responsive-activated'
Potri.007G012800	-1.16		-1.19	-1.74	B9HFL1		AT4G34760	SAUR50	'hormone metabolism.auxin.induced-regulated-responsive-activated'
Potri.005G237200		-1.14	-1.02		B9H4V0		AT1G75580	SAUR51	'hormone metabolism.auxin.induced-regulated-responsive-activated'
Potri.002G024300		-0.74			B9GQX1		AT1G75580	SAUR51	'hormone metabolism.auxin.induced-regulated-responsive-activated'
Potri.009G125900			-1.01		B9HRE1		AT1G75590	SAUR52	'hormone metabolism.auxin.induced-regulated-responsive-activated'
Potri.003G167400	1.45	1.3	2.95	1.46	B9GZD1		AT5G50760	SAUR55	'hormone metabolism.auxin.induced-regulated-responsive-activated'
[truncated: 14,092 more rows]

## Sheet: Tab S2-Commonly DE genes in 2
Table S2. Differentially expressed genes in both transgenic lines expressing PcGCE, 35S:PcGCE-10 and -23, and either leaf developmental stage, leaf 21 and leaf 23, listed according to functional classification. Shown are log2(fold change) expression data for genes with Padj<0.05 and abs(Log2FC )> 0.3.
Potri ID	Log2FC				Functional classification	Number	Source: https://www.uniprot.org/uniprot/?query=proteome:UP000006729		Source: https://popgenie.org/		source: https://mapman.gabipd.org/mapmanstore	Source: https://www.arabidopsis.org/download/index-auto.jsp?dir=/download_files/GO_and_PO_Annotations	source: https://mapman.gabipd.org/mapmanstore	Kumar et al. 2019. Plant J, 99: 598-609				Kumar et al. 2020. Front. Plant Sci. 11:588846		Tsai et al., 2017. PlosOne 12, e0173094
	Leaf 21		Leaf 23				P. trichocarpa						P. trichocarpa							top stem LogFC		mid stem LogFC
	Line 10	Line 23	Line 10	Line 23			UNIPROT Id	UNIPROT_ProteinNames	Synonyms	Closest At	MAPMAN_AT	At gene name	MAPMAN_BiolProcess	CAZY Family	Pt gene name	Attribute 1	Attribute 2	PtMD name	Clade	PcGCE-7	PcGCE-13	PcGCE-7	PcGCE-13
Potri.008G126600	0.5	0.32	0.55	0.54	ATP	1	B9HJ80	ATP synthase subunit beta (EC 3.6.3.14)	POPTR_0008s12550, estExt_Genewise1_v1.C_LG_VIII1306, Pt-ATP.2		AT5G08690	AT5G08690	'mitochondrial electron transport / ATP synthesis.F1-ATPase'							#N/A	#N/A	#N/A	#N/A
Potri.010G116600	0.47	0.43	0.57	0.61	ATP	2	B9HWA2	ATP synthase subunit beta (EC 3.6.3.14)	POPTR_0010s12680, PtrAtpB_1, estExt_fgenesh4_pg.C_LG_X1053, Pt-ATP.1		AT5G08690	AT5G08690	'mitochondrial electron transport / ATP synthesis.F1-ATPase'							#N/A	#N/A	#N/A	#N/A
Potri.019G071000	0.82	0.88	1.22	0.8	ATP	3	U5FIG3	Uncharacterized protein	POPTR_0019s09950		AT5G53390	FOP1	'mitochondrial electron transport / ATP synthesis.F1-ATPase'							#N/A	#N/A	#N/A	#N/A
Potri.003G086100	0.5		0.47	0.57	ATP	4					AT5G47030	AT5G47030	'mitochondrial electron transport / ATP synthesis.F1-ATPase'							#N/A	#N/A	#N/A	#N/A
Potri.001G028000		-0.43	-0.47	-0.4	ATP	5	B9GLZ8	NADPH:QUINONE OXIDOREDUCTASE family protein	POPTR_0001s06530, Pt-NQR.2, estExt_Genewise1_v1.C_LG_I7037	AT3G27890	AT3G27890	NQR	'mitochondrial electron transport / ATP synthesis.NADH-DH.complex I'							0.627591	0.448419	0.581663	0.464102
Potri.004G018200	-0.35		-0.36	-0.32	ATP	6	B9H1D9	Derlin	POPTR_0004s01780, estExt_Genewise1_v1.C_LG_IV1734	AT4G04860	AT4G04860	DER2.2	'mitochondrial electron transport / ATP synthesis.NADH-DH.localisation not clear'							#N/A	#N/A	#N/A	#N/A
Potri.004G233100	2.59	2.04	1.72	1.1	ATP	7	U5GHE2	Derlin	POPTR_0004s24140	AT4G29330	AT4G29330	DER1	'mitochondrial electron transport / ATP synthesis.NADH-DH.localisation not clear'							#N/A	#N/A	#N/A	#N/A
Potri.004G233200	2.23	1.63	1.37	0.96	ATP	8	B9N0M6	Derlin	POPTR_0004s24145	AT4G29330	AT4G29330	DER1	'mitochondrial electron transport / ATP synthesis.NADH-DH.localisation not clear'							#N/A	#N/A	#N/A	#N/A
Potri.010G057400	0.44		0.35	0.45	ATP	9	B9HTA1	NADH dehydrogenase [ubiquinone] flavoprotein 1, mitochondrial (EC 1.6.5.3) (EC 1.6.99.3)	POPTR_0010s06750, estExt_fgenesh4_pg.C_LG_X0463	AT5G08530	AT5G08530	CI51	'mitochondrial electron transport / ATP synthesis.NADH-DH.localisation not clear'							#N/A	#N/A	#N/A	#N/A
Potri.004G034100	1.09	0.77	1.73	0.99	ATP	10	B9H217	NADH dehydrogenase-like family protein	POPTR_0004s03410, estExt_fgenesh4_pg.C_LG_IV0222	AT4G05020	AT4G05020	NDB2	'mitochondrial electron transport / ATP synthesis.NADH-DH.type II.external'							#N/A	#N/A	#N/A	#N/A
Potri.011G044600	1.24	1.46	1.26		ATP	11				AT1G07180	AT1G07180	NDA1	'mitochondrial electron transport / ATP synthesis.NADH-DH.type II.internal matrix'							-2.76937	-1.3413	-4.47836	-2.59855
Potri.001G067900			0.34	0.51	ATP	12	B9GMU2	Cytochrome b-c1 complex subunit Rieske, mitochondrial (EC 1.10.2.2)	POPTR_0001s12960, estExt_Genewise1_v1.C_LG_I7944		AT5G13440	AT5G13440	'mitochondrial electron transport / ATP synthesis.cytochrome c reductase'							#N/A	#N/A	#N/A	#N/A
Potri.003G162200	0.44		0.41	0.39	ATP	13	B9GZ18	Cytochrome b-c1 complex subunit Rieske, mitochondrial (EC 1.10.2.2)	POPTR_0003s16060, estExt_Genewise1_v1.C_LG_III1175		AT5G13430	RISP	'mitochondrial electron transport / ATP synthesis.cytochrome c reductase'							#N/A	#N/A	#N/A	#N/A
Potri.T168800	0.9		0.91	0.89	ATP	14	B9IQC2	Cytochrome c family protein	POPTR_0019s10470, estExt_fgenesh4_pg.C_61700001	AT4G10040	AT4G10040	CYTC-2	'mitochondrial electron transport / ATP synthesis.cytochrome c'							#N/A	#N/A	#N/A	#N/A
Potri.003G205200			0.48	0.49	ATP	15	B9GW99	Uncharacterized protein	POPTR_0003s20420	AT3G51790	AT3G51790	G1	'mitochondrial electron transport / ATP synthesis.cytochrome c'							#N/A	#N/A	#N/A	#N/A
Potri.009G111700	-1.18	-0.61	-1.73	-0.58	ATP	16	U5G6F5	Uncharacterized protein	POPTR_0009s11490		AT1G49380	AT1G49380	'mitochondrial electron transport / ATP synthesis.cytochrome c'							#N/A	#N/A	#N/A	#N/A
Potri.011G135600		0.3	0.57	0.39	ATP	17	B9I0B5	Electron transfer flavoprotein alpha subunit	POPTR_0011s13890, gw1.XI.459.1	AT1G50940	AT1G50940	ETFALPHA	'mitochondrial electron transport / ATP synthesis.electron transfer flavoprotein'							#N/A	#N/A	#N/A	#N/A
Potri.017G027500	-1.55	-0.95	-1.22	-1.04	ATP	18	B9MY62	Electron transfer flavoprotein-ubiquinone oxidoreductase	POPTR_0017s05620, estExt_Genewise1_v1.C_640400	AT2G43400	AT2G43400	ETFQO	'mitochondrial electron transport / ATP synthesis.electron transfer flavoprotein'							#N/A	#N/A	#N/A	#N/A
Potri.002G185400	0.64	0.59	0.72	0.55	ATP	19	B9GRW0	Uncharacterized protein	POPTR_0002s18630	AT4G01660	AT4G01660	ABC1	'mitochondrial electron transport / ATP synthesis.unspecified'							#N/A	#N/A	#N/A	#N/A
Potri.009G097800	1.7		1.53	1.66	Cell cycle	1	A8Y912	Cyclin D3 family protein (D3-type cyclin) (Fragment)	POPTR_0009s10060, estExt_Genewise1_v1.C_LG_IX2293, Pt-CYCD3.2	AT4G34160	AT4G34160		'cell.cycle'							#N/A	#N/A	#N/A	#N/A
Potri.010G095200	0.91	0.93	1.45	1.36	Cell cycle	2	A8Y903	Cyclin delta-1 family protein (D1-type cyclin)	POPTR_0010s10520, Pt-CYCD1.1, estExt_fgenesh4_pm.C_LG_X0361	AT1G70210	AT1G70210		'cell.cycle'							#N/A	#N/A	#N/A	#N/A
Potri.002G052800	-0.49		-0.72	-0.58	Cell cycle	3	U5GKN2	Cyclin family protein	POPTR_0002s05370, grail3.0003044601	AT3G63120	AT3G63120		'cell.cycle'							#N/A	#N/A	#N/A	#N/A
Potri.005G209800	-0.7		-1.17	-0.64	Cell cycle	4	B9H885	Cyclin family protein	POPTR_0005s23140, estExt_fgenesh4_pg.C_LG_V1250	AT2G44740	AT3G63120		'cell.cycle'							#N/A	#N/A	#N/A	#N/A
Potri.007G121500	-0.87	-0.96	-2.08	-1.1	Cell cycle	5	B9HE32	Cyclin family protein	POPTR_0007s02640, eugene3.00070247	AT3G21870	AT3G21870		'cell.cycle'							#N/A	#N/A	#N/A	#N/A
Potri.013G022600			1.32	1.4	Cell cycle	6	B9I7T2	Cyclin family protein	POPTR_0013s02350, grail3.0016020101	AT3G05330	AT3G05330	ATN	'cell.cycle'							#N/A	#N/A	#N/A	#N/A
Potri.002G032300		0.53	0.51	0.39	Cell cycle	7	B9GRK4	Cyclin family protein	POPTR_0002s03360, estExt_fgenesh4_pg.C_LG_II0296		AT4G19600		'cell.cycle'							#N/A	#N/A	#N/A	#N/A
Potri.006G052100			1.35	0.86	Cell cycle	8	B9H9V5	Cyclin-related family protein	POPTR_0006s05060, fgenesh4_pm.C_LG_VI000176		AT2G41830		'cell.cycle'							#N/A	#N/A	#N/A	#N/A
Potri.010G130300	-0.42	-0.64	-0.79	-0.53	Cell cycle	9	B9HWM4	Uncharacterized protein	POPTR_0010s14040, grail3.0006038201		AT1G25682	CWC16a	'cell.cycle'							#N/A	#N/A	#N/A	#N/A
Potri.013G023000	-1.22	-0.85	-1.5	-1.24	Cell cycle	10	U5FQW8	Uncharacterized protein	POPTR_0013s02390		AT3G05327		'cell.cycle'							#N/A	#N/A	#N/A	#N/A
Potri.005G033600			-1.14	-1.32	Cell cycle	11	U5GAF5	Uncharacterized protein	POPTR_0005s03660		AT3G05327		'cell.cycle'							#N/A	#N/A	#N/A	#N/A
Potri.007G040100	0.4	0.58	0.58	0.75	Cell cycle	12	B9HE69	Peptidyl-prolyl cis-trans isomerase (PPIase) (EC 5.2.1.8)	POPTR_0007s11390	AT2G15790	AT2G15790	SQN	'cell.cycle.peptidylprolyl isomerase'							#N/A	#N/A	#N/A	#N/A
Potri.009G130100	1.37	1.14		1.14	Cell cycle	13	A9P8B6	Peptidyl-prolyl cis-trans isomerase (PPIase) (EC 5.2.1.8)	POPTR_0009s13270, estExt_fgenesh4_pg.C_LG_IX0365	AT4G38740	AT2G21130	AT2G21130, ROC1	'cell.cycle.peptidylprolyl isomerase'							#N/A	#N/A	#N/A	#N/A
Potri.004G168800			0.77	1.17	Cell cycle	14	A9P8L4	Peptidyl-prolyl cis-trans isomerase (PPIase) (EC 5.2.1.8)	POPTR_0004s17610, estExt_fgenesh4_kg.C_LG_IV0063, Pt-VCCYP.1	AT2G16600	AT2G16600	ROC3	'cell.cycle.peptidylprolyl isomerase'							#N/A	#N/A	#N/A	#N/A
Potri.006G189900	-0.48	-0.7	-0.74	-0.58	Cell cycle	15	B9HAP1	Peptidyl-prolyl cis-trans isomerase (PPIase) (EC 5.2.1.8)	POPTR_0006s20430, POPTR_0006s20420, gw1.VI.847.1		AT5G35100	AT5G35100	'cell.cycle.peptidylprolyl isomerase'							#N/A	#N/A	#N/A	#N/A
Potri.012G058700	-1.04	-0.93	-1.61	-0.64	Cell cycle	16	B9I2N9	Peptidyl-prolyl cis-trans isomerase cyclophilin-type family protein	POPTR_0012s05520		AT1G74070	AT1G74070	'cell.cycle.peptidylprolyl isomerase'							#N/A	#N/A	#N/A	#N/A
Potri.006G033400	-1.27	-0.94	-2.04		Cell cycle	17	U5G926	Peptidylprolyl isomerase (EC 5.2.1.8)	POPTR_0006s03190	AT5G48570	AT5G48570	ROF2	'cell.cycle.peptidylprolyl isomerase'							#N/A	#N/A	#N/A	#N/A
Potri.004G144300	-0.39		-0.77	-0.41	Cell cycle	18	B9N4V5	SQUINT family protein	POPTR_0004s15170, eugene3.01300033, Pt-SQN.2	AT2G15790	AT2G15790	SQN	'cell.cycle.peptidylprolyl isomerase'							#N/A	#N/A	#N/A	#N/A
Potri.005G135500	-0.66		-0.72	-0.46	Cell cycle	19	B9H6E0	Uncharacterized protein	POPTR_0005s14210, fgenesh4_pm.C_LG_V000203	AT2G15790	AT2G15790	SQN	'cell.cycle.peptidylprolyl isomerase'							#N/A	#N/A	#N/A	#N/A
Potri.007G023500	-0.61		-1.49	-0.8	Cell cycle	20	B9HF19	Anaphase-promoting complex subunit 10	POPTR_0007s13030, fgenesh4_pm.C_LG_VII000424	AT2G18290	AT2G18290	APC10	'cell.division'							#N/A	#N/A	#N/A	#N/A
Potri.001G359500	-0.68	-0.31	-0.89		Cell cycle	21	B9GJH3	Cell division family protein	POPTR_0001s37020, Pt-FTSZ.1, grail3.0032004302	AT5G55280	AT5G55280	FTSZ1-1	'cell.division'							#N/A	#N/A	#N/A	#N/A
Potri.005G190000	-0.35	-0.43			Cell cycle	22	B9H7Q4	Chromosome condensation regulator family protein	POPTR_0005s21230, eugene3.00050969		AT1G76950	PRAF1	'cell.division'							#N/A	#N/A	#N/A	#N/A
Potri.001G035800	0.5		0.99	0.43	Cell cycle	23	B9GLT2	DNAJ heat shock N-terminal domain-containing family protein	POPTR_0001s07310, estExt_fgenesh4_pm.C_LG_I0066		AT3G11450	AtGlsA1	'cell.division'							#N/A	#N/A	#N/A	#N/A
Potri.003G190000		0.35	0.55	0.37	Cell cycle	24	B9GXK5	DNAJ heat shock N-terminal domain-containing family protein	POPTR_0003s18930, eugene3.00031749		AT3G11450	AtGlsA1	'cell.division'							#N/A	#N/A	#N/A	#N/A
Potri.016G038900	-0.82	-0.44	-0.77		Cell cycle	25	B9IHT1	Mitochondrial fission 1 protein	POPTR_0016s03840, estExt_fgenesh4_pg.C_LG_XVI0290	AT3G57090	AT3G57090	BIGYIN	'cell.division'							#N/A	#N/A	#N/A	#N/A
Potri.001G439000	-0.42	-0.37	-0.74	-0.51	Cell cycle	26	B9NAB0	Mitotic spindle checkpoint family protein	POPTR_0001s43000, grail3.0202001301, Pt-REV7.2	AT1G16590	AT1G16590	REV7	'cell.division'							#N/A	#N/A	#N/A	#N/A
Potri.001G335700	0.35		0.4	0.39	Cell cycle	27	B9GJB2	PROHIBITIN 3 family protein	POPTR_0001s36300, Pt-PHB3.2, gw1.I.2863.1	AT5G40770	AT5G40770	PHB3	'cell.division'							#N/A	#N/A	#N/A	#N/A
Potri.011G121900	0.89		1.19	0.88	Cell cycle	28	B9HZW9	Regulator of chromosome condensation family protein	POPTR_0011s12250, gw1.XI.3954.1		AT3G15430	AT3G15430	'cell.division'							#N/A	#N/A	#N/A	#N/A
Potri.017G113200	-0.55	-0.46	-0.86		Cell cycle	29	B9N218	Regulator of chromosome condensation family protein	POPTR_0017s13850, eugene3.01230071		AT5G16040	AT5G16040	'cell.division'							#N/A	#N/A	#N/A	#N/A
Potri.005G236000	-0.98	-0.7	-1.54	-0.94	Cell cycle	30	B9H4J9	Uncharacterized protein	POPTR_0005s25730, estExt_fgenesh4_pm.C_LG_V0622		AT1G19880		'cell.division'							#N/A	#N/A	#N/A	#N/A
Potri.007G100200	0.73	0.47	0.48	0.39	Cell cycle	31	B9HF48	Uncharacterized protein	POPTR_0007s04700, estExt_Genewise1_v1.C_LG_VII1592	AT5G63860	AT5G63860	UVR8	'cell.division'							#N/A	#N/A	#N/A	#N/A
Potri.017G079100	-0.52		-0.52	-0.47	Cell cycle	32	B9IJU0	Uncharacterized protein	POPTR_0017s11520	AT5G25150		TAF5	'cell.division'							#N/A	#N/A	#N/A	#N/A
Potri.018G044400	-0.78	-0.35	-0.87		Cell cycle	33	B9IKH8	Uncharacterized protein	POPTR_0018s08050		AT5G11580	AT5G11580	'cell.division'							#N/A	#N/A	#N/A	#N/A
Potri.003G056600	-0.44	-0.31	-0.38		Cell cycle	34	B9GWR4	Uncharacterized protein	POPTR_0003s05530	AT1G15660	AT1G15660	CENP-C	'cell.division'							#N/A	#N/A	#N/A	#N/A
Potri.005G071000			-0.43	-0.55	Cell cycle	35	B9H4P8	Uncharacterized protein	POPTR_0005s07200		AT5G08710	RUG1	'cell.division'							#N/A	#N/A	#N/A	#N/A
Potri.001G276900			-0.46	-0.52	Cell cycle	36	B9GG94	Zinc finger family protein	POPTR_0001s28360, estExt_fgenesh4_pm.C_LG_I0792		AT5G19420		'cell.division'							#N/A	#N/A	#N/A	#N/A
Potri.001G031400	-0.57		-0.56	-0.38	Cell cycle	37			POPTR_0001s06870, Pt-RBR1.1, grail3.0100006103	AT3G12280	AT3G12280	RBR1	'cell.division'							#N/A	#N/A	#N/A	#N/A
Potri.010G162600	-0.88	-0.68	-1.34		Cell cycle	38	A9PD90	Chloroplast division family protein	POPTR_0010s17000, estExt_Genewise1_v1.C_LG_X0931	AT1G69390	AT1G69390	MINE1	'cell.division.plastid'							#N/A	#N/A	#N/A	#N/A
Potri.008G092300	-0.7	-0.53	-0.82		Cell cycle	39	B9HIB8	Chloroplast division family protein	POPTR_0008s09180, eugene3.00080859	AT1G69390	AT1G69390	MINE1	'cell.division.plastid'							#N/A	#N/A	#N/A	#N/A
Potri.009G124800	0.8	0.71		0.85	Cell cycle	40	B9HRF3	GIANT CHLOROPLAST 1 family protein	POPTR_0009s12770, estExt_fgenesh4_pg.C_LG_IX0405, Pt-GC1.1	AT2G21280	AT2G21280	SULA	'cell.division.plastid'							#N/A	#N/A	#N/A	#N/A
Potri.008G182000	-0.8		1.05	0.92	Cell cycle	41	B9HLC7	Uncharacterized protein	POPTR_0008s18240	AT1G24490	AT1G24490	ALB4	'cell.division.plastid'							#N/A	#N/A	#N/A	#N/A
Potri.002G105900		0.72	1.3	0.62	Cell cycle	42	B9GN42	Uncharacterized protein	POPTR_0002s10610	AT1G58200	AT1G58200	MSL3	'cell.division.plastid'							#N/A	#N/A	#N/A	#N/A
Potri.010G099300	-0.42		-0.37	-0.48	Cell cycle	43	B9HVN8	Uncharacterized protein	POPTR_0010s10960	AT1G75010	AT1G75010	ARC3	'cell.division.plastid'							#N/A	#N/A	#N/A	#N/A
Potri.008G142300			-0.7	-0.75	Cell cycle	44				AT1G75010	AT1G75010	ARC3	'cell.division.plastid'							#N/A	#N/A	#N/A	#N/A
Potri.014G070100	0.7		1.1	0.83	Cell cycle	45	B9IC02	Uncharacterized protein	POPTR_0014s06560	AT5G51600	AT5G51600	PLE	'cell.organisation'							#N/A	#N/A	#N/A	#N/A
Potri.018G081000	0.34		0.36	0.32	Cell organization	1	B9ILM7	AAA-type ATPase family protein	POPTR_0018s08770, eugene3.00180691		AT3G24530	AT3G24530	'cell.organisation'							#N/A	#N/A	#N/A	#N/A
Potri.001G453600			-1.5	-0.64	Cell organization	2	B9GJJ1	Actin family protein	POPTR_0001s45780, estExt_Genewise1_v1.C_LG_I5637, ACT2	AT5G09810	AT5G09810	ACT7	'cell.organisation'							#N/A	#N/A	#N/A	#N/A
Potri.001G471400	0.82	0.83	1.16	0.8	Cell organization	3	B9GHJ8	Actin-related family protein	POPTR_0001s47540, Pt-ARP8.1, estExt_Genewise1_v1.C_LG_I6254	AT5G56180	AT5G56180	ARP8	'cell.organisation'							-0.928842	-0.573369	-0.89765	-0.352278
Potri.001G265200	-0.68		-0.82	-0.42	Cell organization	4	B9GFD3	Actin-related family protein	POPTR_0001s27240, estExt_Genewise1_v1.C_LG_I1765, Pt-ARP7.1, ARP903	AT3G60830	AT3G60830	ARP7	'cell.organisation'							#N/A	#N/A	#N/A	#N/A
Potri.017G057400	0.39	0.39	0.9	0.53	Cell organization	5	B9N0S0	Actin-related protein 2/3 complex subunit 4	POPTR_0017s08430, estExt_fgenesh4_pg.C_880004	AT4G14147	AT4G14147	ARPC4	'cell.organisation'							#N/A	#N/A	#N/A	#N/A
Potri.003G103400	-0.39		-0.57	-0.5	Cell organization	6	B9GZW9	Ankyrin repeat family protein	POPTR_0003s10240, fgenesh4_pg.C_LG_III000813		AT4G19150		'cell.organisation'							#N/A	#N/A	#N/A	#N/A
Potri.008G134500	0.96	0.74		0.63	Cell organization	7	B9HJG3	Ankyrin repeat family protein	POPTR_0008s13410, estExt_Genewise1_v1.C_LG_VIII0849		AT2G01680	AT2G01680	'cell.organisation'							#N/A	#N/A	#N/A	#N/A
Potri.008G048400	0.6		1.02	0.41	Cell organization	8	B9HM28	Ankyrin repeat family protein	POPTR_0008s04830, eugene3.00080423	AT3G12360	AT3G12360	ITN1	'cell.organisation'							#N/A	#N/A	#N/A	#N/A
Potri.001G024800			1.35	1.56	Cell organization	9	B9GM28	Annexin	POPTR_0001s06210, estExt_fgenesh4_pg.C_LG_I0284, Pt-ANNAT3.1	AT2G38760	AT2G38760	ANNAT3	'cell.organisation'							#N/A	#N/A	#N/A	#N/A
Potri.010G101800	0.66	0.91	0.99		Cell organization	10	B9HVR2	Annexin	POPTR_0010s11230, Pt-ANN5.1, eugene3.00100952	AT1G68090	AT1G68090	ANN5	'cell.organisation'							#N/A	#N/A	#N/A	#N/A
Potri.003G200700			1.55	1.46	Cell organization	11	B9GWL9	Annexin	POPTR_0003s19970, eugene3.00031646, Pt-ANN1.1	AT5G12380	AT5G12380	ANNAT8	'cell.organisation'							#N/A	#N/A	#N/A	#N/A
Potri.015G031800	-0.77	-0.48	-0.8		Cell organization	12	U5FLN0	Annexin	POPTR_0015s05300, Pt-NANN.2, eugene3.01220062	AT1G68090	AT1G68090	ANN5	'cell.organisation'							#N/A	#N/A	#N/A	#N/A
Potri.002G170100	-0.36		-0.37	-0.3	Cell organization	13	B9GR07	Autophagy protein Apg6	POPTR_0002s17130, estExt_fgenesh4_pg.C_LG_II1547	AT3G61710	AT3G61710	ATG6	'cell.organisation'							#N/A	#N/A	#N/A	#N/A
Potri.011G122900	-0.74	-0.57	-0.5	-0.68	Cell organization	14	B9HZX9	COP1-interacting protein 7	POPTR_0011s12360, Pt-CIP7.1, estExt_fgenesh4_pg.C_LG_XI1000	AT4G27430	AT4G27430	CIP7	'cell.organisation'							#N/A	#N/A	#N/A	#N/A
Potri.003G052800	-3.16	-1.42	-3.06	-1.54	Cell organization	15	B9GXB1	Dynein light chain family protein	POPTR_0003s05160, estExt_fgenesh4_pm.C_LG_III0116	AT1G52240	AT1G52240	ROPGEF11	'cell.organisation'							#N/A	#N/A	#N/A	#N/A
Potri.005G025300	-1.65	-0.91	-1.5	-0.61	Cell organization	16	B9N4I7	F-actin capping protein alpha subunit	POPTR_0005s02540, estExt_fgenesh4_pg.C_1330034		AT3G05520	CPA	'cell.organisation'							#N/A	#N/A	#N/A	#N/A
Potri.013G017000	-0.53	-0.48	-0.83	-0.42	Cell organization	17	B9I7I3	F-actin capping protein alpha subunit	POPTR_0013s01770, estExt_fgenesh4_pg.C_LG_XIII0081		AT3G05520	CPA	'cell.organisation'							#N/A	#N/A	#N/A	#N/A
Potri.003G121900	1.85	1.13	1.33	1.09	Cell organization	18	B9GW68	F-box family protein	POPTR_0003s12190, grail3.0018025501	AT1G12710	AT1G12710	PP2-A12	'cell.organisation'							#N/A	#N/A	#N/A	#N/A
Potri.014G075800	-0.9	-0.57	-1.09	-0.59	Cell organization	19	B9IC61	F-box family protein	POPTR_0014s07190, eugene3.00140217	AT3G61060	AT3G61060	PP2-A13	'cell.organisation'							#N/A	#N/A	#N/A	#N/A
Potri.011G086500	1.04	0.96	0.7		Cell organization	20	B9I148	Fimbrin-like family protein	POPTR_0011s08690, estExt_fgenesh4_pm.C_LG_XI0146, Pt-FIM1.1	AT5G35700	AT5G35700	FIM5	'cell.organisation'							#N/A	#N/A	#N/A	#N/A
Potri.002G240200		-0.84	-1.44	-1.11	Cell organization	21	B9GNI3	Formin-like protein	POPTR_0002s24130, POPTR_0002s24120	AT3G25500	AT3G25500	AFH1	'cell.organisation'							0.469689	0.422154	1.16804	0.776421
Potri.008G192900	-2.09	-1.24		-1.42	Cell organization	22	B9HLV8	Formin-like protein	POPTR_0008s19720, eugene3.00081820	AT1G70140	AT1G70140	FH8	'cell.organisation'							#N/A	#N/A	#N/A	#N/A
Potri.010G037900	-0.74	-0.55	-0.84	-0.55	Cell organization	23	U5G0U8	Formin-like protein	POPTR_0010s04750, fgenesh4_pg.C_LG_VIII001895	AT1G70140	AT1G70140	FH8	'cell.organisation'							#N/A	#N/A	#N/A	#N/A
Potri.001G416100	0.75	0.85	0.44		Cell organization	24	U5GUF3	Formin-like protein (Fragment)	POPTR_0001s44180, gw1.XIII.2737.1	AT5G54650	AT5G54650	Fh5	'cell.organisation'							#N/A	#N/A	#N/A	#N/A
Potri.006G082900			1.25	1.02	Cell organization	25	B9HBJ4	Kinesin motor family protein	POPTR_0006s08290, eugene3.00060694		AT2G37420	AT2G37420	'cell.organisation'							#N/A	#N/A	#N/A	#N/A
Potri.001G360200			1.04	1.34	Cell organization	26	B9GJV8	Kinesin motor family protein	POPTR_0001s37120, gw1.I.4559.1		AT3G20150	AT3G20150	'cell.organisation'							#N/A	#N/A	#N/A	#N/A
Potri.013G033900			-0.89	-0.33	Cell organization	27	U7E2V5	Kinesin motor family protein	POPTR_0030s00220, gw1.XIII.1311.1		AT5G27950	AT5G27950	'cell.organisation'							#N/A	#N/A	#N/A	#N/A
Potri.001G182300	-0.38	-0.36	-0.65	-0.3	Cell organization	28	B9GFP6	Kinesin-like protein	POPTR_0001s18260, gw1.I.164.1		AT3G16060	AT3G16060	'cell.organisation'							#N/A	#N/A	#N/A	#N/A
Potri.005G021100	-0.82		-0.61	-0.77	Cell organization	29	U5GDA3	Kinesin-like protein	POPTR_0005s02100, gw1.133.166.1		AT2G47500	AT2G47500	'cell.organisation'							#N/A	#N/A	#N/A	#N/A
Potri.008G169100	-0.4	-0.52	-1.24	-0.65	Cell organization	30	B9HKS1	Plastid-lipid associated protein PAP	POPTR_0008s16890, estExt_fgenesh4_pg.C_LG_VIII1474, POPTR_0008s16900	AT3G23400	AT3G23400	FIB4	'cell.organisation'							#N/A	#N/A	#N/A	#N/A
Potri.006G235200			-0.73	-0.4	Cell organization	31	A9P8N4	Profilin	POPTR_0006s25180, Pt-PRO1.4, grail3.0013025102	AT4G29340	AT4G29340	PRF4	'cell.organisation'							#N/A	#N/A	#N/A	#N/A
Potri.004G173800			1.18	0.83	Cell organization	32	A9PD44	Putative actin-depolymerizing factor family protein	POPTR_0004s17950, Pt-ADF5.2, estExt_Genewise1_v1.C_LG_IV1110	AT2G16700	AT2G16700	ADF5	'cell.organisation'							#N/A	#N/A	#N/A	#N/A
Potri.005G022000		1.98	3.82	2.82	Cell organization	33	U5GFM2	SKP1 interacting partner 3-related family protein	POPTR_0005s02190, fgenesh4_pg.C_scaffold_1146000001	AT1G09155	AT1G09155	PP2-B15	'cell.organisation'							#N/A	#N/A	#N/A	#N/A
Potri.001G004600	-0.37	-0.44	-0.69		Cell organization	34	A9P7T6	Tubulin alpha chain	POPTR_0001s04180, estExt_fgenesh4_pg.C_LG_I0041, TUA4	AT5G19770	AT5G19780	TUA5, TUA3	'cell.organisation'							#N/A	#N/A	#N/A	#N/A
Potri.001G272800	-1.23		-1.21	-0.9	Cell organization	35	B9GFT2	Tubulin beta chain	POPTR_0001s27960	AT5G62690	AT5G62700	TUB3, TUB2	'cell.organisation'							#N/A	#N/A	#N/A	#N/A
Potri.005G239900	-0.79	-0.76	-1.89	-0.87	Cell organization	36	B9H4Y2	Tubulin beta chain	POPTR_0005s26140, grail3.0002068402, TUB20	AT1G20010	AT1G20010	TUB5	'cell.organisation'							#N/A	#N/A	#N/A	#N/A
Potri.011G162500	-0.35	-0.34	-0.5	-0.37	Cell organization	37	B9N5R3	Tubulin beta chain	POPTR_0011s16520, Pt-TUB4.1, grail3.0140007702	AT5G23860	AT5G23860	TUB8	'cell.organisation'							#N/A	#N/A	#N/A	#N/A
Potri.001G104600	-1.14		-1.72	-1.11	Cell organization	38	B9GKI1	Tubulin beta chain	POPTR_0001s09330, grail3.0008049401	AT5G12250	AT5G12250	TUB6	'cell.organisation'							#N/A	#N/A	#N/A	#N/A
Potri.001G246900	0.4	0.37	0.31	0.38	Cell organization	39	A9PE87	Tubulin beta chain	POPTR_0001s25410, Pt-TUB2.1, grail3.0068008502	AT5G62690	AT5G62700	TUB3, TUB2	'cell.organisation'							#N/A	#N/A	#N/A	#N/A
Potri.003G126800	-1.12	-1.45			Cell organization	40	B9GWI1	Tubulin beta chain	POPTR_0003s12690, TUB10, grail3.0018029802	AT5G12250	AT5G12250	TUB6	'cell.organisation'							#N/A	#N/A	#N/A	#N/A
Potri.016G049000			0.47	0.36	Cell organization	41	B9II16	Tubulin-specific chaperone C-related family protein	POPTR_0016s04950, fgenesh4_pg.C_LG_XVI000373		AT3G57890	AT3G57890	'cell.organisation'							#N/A	#N/A	#N/A	#N/A
Potri.001G050100	1.38	1.12	2.37	1.41	Cell organization	42	A9PEI4	Uncharacterized protein	POPTR_0001s14470, estExt_Genewise1_v1.C_LG_I7513	AT2G02230	AT2G02360	PP2-B10, PP2-B1	'cell.organisation'							#N/A	#N/A	#N/A	#N/A
Potri.001G209600	-0.64	-0.57	-1.41	-0.49	Cell organization	43	B9GEX8	Uncharacterized protein	POPTR_0001s21690		AT3G26070	FBN3a	'cell.organisation'							#N/A	#N/A	#N/A	#N/A
Potri.002G123500		-0.97	-1.05	-0.91	Cell organization	44	B9GNT9	Uncharacterized protein	POPTR_0002s12500, fgenesh4_pg.C_LG_II001130	AT5G47820	AT5G47820	FRA1	'cell.organisation'							#N/A	#N/A	#N/A	#N/A
Potri.002G165900			-0.92	-1.08	Cell organization	45	B9GQE9	Uncharacterized protein	POPTR_0002s16750, estExt_Genewise1_v1.C_LG_II3307	AT2G46225	AT2G46225	ABIL1	'cell.organisation'							#N/A	#N/A	#N/A	#N/A
Potri.002G213200		-0.58	-0.54	-0.77	Cell organization	46	B9GTB5	Uncharacterized protein	POPTR_0002s22820, grail3.0034001101		AT2G03430	AT2G03430	'cell.organisation'							#N/A	#N/A	#N/A	#N/A
Potri.005G178100	-1.45	-1.39	-1.67	-1.38	Cell organization	47	B9H7F1	Uncharacterized protein	POPTR_0005s20040, fgenesh4_pg.C_LG_V000972		AT3G05270	VETH1	'cell.organisation'							#N/A	#N/A	#N/A	#N/A
Potri.005G206100	-0.49		-1.02	-0.82	Cell organization	48	B9H850	Uncharacterized protein	POPTR_0005s22770, gw1.V.742.1	AT5G45110	AT5G45110	NPR3	'cell.organisation'							1.88383	1.75953	1.19569	1.29017
Potri.006G140300	0.46	0.48	0.78	0.62	Cell organization	49	U5GAQ2	Uncharacterized protein	POPTR_0006s14250	AT5G20680	AT5G20680	TBL16	'cell.organisation'							#N/A	#N/A	#N/A	#N/A
Potri.006G214500	2.34	2.25	3.23	2.43	Cell organization	50	B9HCB0	Uncharacterized protein	POPTR_0006s23100		AT3G12360	ITN1	'cell.organisation'							#N/A	#N/A	#N/A	#N/A
Potri.006G217100			0.64	0.47	Cell organization	51	U5GEC9	Uncharacterized protein	POPTR_0006s23370, eugene3.00061505		AT2G26210	AT2G26210	'cell.organisation'							#N/A	#N/A	#N/A	#N/A
Potri.008G139700	-0.62	-0.45			Cell organization	52	B9HJK8	Uncharacterized protein	POPTR_0008s13910	AT2G01910	AT2G01910	ATMAP65-6	'cell.organisation'							#N/A	#N/A	#N/A	#N/A
Potri.010G051500	1.08	0.57	0.75	0.4	Cell organization	53	U5G143	Uncharacterized protein	POPTR_0010s06140, fgenesh4_pm.C_LG_X000204, Pt-ARP3.2	AT1G13180	AT1G13180	DIS1	'cell.organisation'							#N/A	#N/A	#N/A	#N/A
Potri.010G185200	-1.79	-1.44	-2.32	-1.21	Cell organization	54	B9HSK5	Uncharacterized protein	POPTR_0010s19260				'cell.organisation'							#N/A	#N/A	#N/A	#N/A
Potri.011G064700	-0.84	-1.23	-1.67	-1.27	Cell organization	55	B9I1N2	Uncharacterized protein	POPTR_0011s07550	AT1G29050	AT1G29050	TBL38	'cell.organisation'							#N/A	#N/A	#N/A	#N/A
Potri.011G126800	2	0.66	1.47		Cell organization	56	B9I012	Uncharacterized protein	POPTR_0011s12670	AT5G54280	AT5G54280	ATM2	'cell.organisation'							-0.612163	-0.545084	-0.440695	-0.461544
Potri.013G133800	1.88	1.56			Cell organization	57	B9I5I7	Uncharacterized protein	POPTR_0013s13730, eugene3.00131102		AT1G03670	AT1G03670	'cell.organisation'							#N/A	#N/A	#N/A	#N/A
Potri.013G134500	1.43	1.5			Cell organization	58	U5FSX2	Uncharacterized protein	POPTR_0013s13830		AT1G03670	AT1G03670	'cell.organisation'							#N/A	#N/A	#N/A	#N/A
Potri.014G058400		-0.73	-2.01	-1	Cell organization	59	U5FPZ5	Uncharacterized protein	POPTR_0014s05740		AT4G00030	FBN9	'cell.organisation'							#N/A	#N/A	#N/A	#N/A
Potri.014G092300	-0.66	-0.63	-0.85	-0.77	Cell organization	60	B9I8S0	Uncharacterized protein	POPTR_0014s08800, grail3.0035024401	AT2G46225	AT2G46225	ABIL1	'cell.organisation'							#N/A	#N/A	#N/A	#N/A
Potri.015G010800	-0.85	-0.64	-1.51	-0.63	Cell organization	61	B9IDN7	Uncharacterized protein	POPTR_0015s01320, eugene3.00150121		AT5G53080	WTG1	'cell.organisation'							#N/A	#N/A	#N/A	#N/A
Potri.016G036300	1.22	0.63	0.72	0.56	Cell organization	62	B9IHQ9	Uncharacterized protein	POPTR_0016s03570, gw1.XVI.1282.1	AT1G68060	AT1G68060	MAP70-1	'cell.organisation'							#N/A	#N/A	#N/A	#N/A
Potri.017G006800		0.74	1.18	1.15	Cell organization	63	B9IJ59	Uncharacterized protein	POPTR_0017s03960		AT2G31820	AT2G31820	'cell.organisation'							#N/A	#N/A	#N/A	#N/A
Potri.018G016000			0.52	0.44	Cell organization	64	B9IL89	Uncharacterized protein	POPTR_0018s02860, estExt_Genewise1_v1.C_LG_XVIII1960	AT2G02250	AT2G02250	PP2-B2	'cell.organisation'							#N/A	#N/A	#N/A	#N/A
Potri.018G027500	-0.54		-0.44	-0.39	Cell organization	65	B9IKX4	Uncharacterized protein	POPTR_0018s01730, eugene3.00180434		AT4G32330	WDL5	'cell.organisation'							#N/A	#N/A	#N/A	#N/A
Potri.018G098400		-0.54	-0.42	-0.48	Cell organization	66	U5FKJ7	Uncharacterized protein	POPTR_0018s10750, gw1.XVIII.2997.1	AT5G57740	AT5G57740	XBAT32	'cell.organisation'							#N/A	#N/A	#N/A	#N/A
Potri.019G101700	1.67	1.46			Cell organization	67	U5FF59	Uncharacterized protein	POPTR_0019s13280, eugene3.01200070		AT1G03670	AT1G03670	'cell.organisation'							#N/A	#N/A	#N/A	#N/A
Potri.019G106300	1.8	1.56	2.12	1.32	Cell organization	68	U5FF88	Uncharacterized protein	POPTR_0019s13850		AT4G03500	AT4G03500	'cell.organisation'							#N/A	#N/A	#N/A	#N/A
Potri.019G107000	1.62	1.37	2.14	1.47	Cell organization	69	U5FHP1	Uncharacterized protein	POPTR_0019s13790		AT4G03500	AT4G03500	'cell.organisation'							#N/A	#N/A	#N/A	#N/A
Potri.001G133500			-0.5	-0.35	Cell organization	70	U5GMV0	Uncharacterized protein	POPTR_0001s01580, gw1.29.49.1, POPTR_0001s01570	AT1G80480	AT1G80480	PTAC17	'cell.organisation'							#N/A	#N/A	#N/A	#N/A
Potri.001G191300			0.72	0.78	Cell organization	71	B9GH30	Uncharacterized protein	POPTR_0001s19210	AT1G52080	AT1G52080	AR791	'cell.organisation'							#N/A	#N/A	#N/A	#N/A
Potri.001G295200	-0.94	-0.47	-1.1	-0.43	Cell organization	72	B9GI85	Uncharacterized protein	POPTR_0001s30240	AT5G40160	AT5G40160	EMB506	'cell.organisation'							#N/A	#N/A	#N/A	#N/A
Potri.001G335400			-0.65	-0.63	Cell organization	73	B9GJB4	Uncharacterized protein	POPTR_0001s36320, estExt_fgenesh4_pm.C_LG_I0900		AT3G01750		'cell.organisation'							#N/A	#N/A	#N/A	#N/A
Potri.002G081300		0.53	1.2	0.52	Cell organization	74	B9GU17	Uncharacterized protein	POPTR_0002s08180		AT1G21730	Kin7.1	'cell.organisation'							#N/A	#N/A	#N/A	#N/A
Potri.004G105700			-0.89	-0.7	Cell organization	75	B9H3S5	Uncharacterized protein	POPTR_0004s10540	AT5G15900	AT5G15900	TBL19	'cell.organisation'							#N/A	#N/A	#N/A	#N/A
Potri.005G105800	-0.38	-0.36	-0.64	-0.32	Cell organization	76	B9H6V3	Uncharacterized protein	POPTR_0005s10790	AT5G66055	AT5G66055	AKRP	'cell.organisation'							#N/A	#N/A	#N/A	#N/A
Potri.006G004100			0.95	1.46	Cell organization	77	B9HC21	Uncharacterized protein	POPTR_0006s00600, eugene3.00060051		AT1G12150	AT1G12150	'cell.organisation'							#N/A	#N/A	#N/A	#N/A
Potri.006G223800			0.95	1.18	Cell organization	78	B9HDA7	Uncharacterized protein	POPTR_0006s24020, eugene3.00061573		AT5G51160	AT5G51160	'cell.organisation'							#N/A	#N/A	#N/A	#N/A
Potri.010G076200	-0.83		-0.84	-0.62	Cell organization	79	U5FY54	Uncharacterized protein	POPTR_0010s08670		AT3G23090	WDL3	'cell.organisation'							#N/A	#N/A	#N/A	#N/A
Potri.010G153000			1.33	1.19	Cell organization	80	B9HXX9	Uncharacterized protein	POPTR_0010s16280	AT3G17360	AT3G17360	POK1	'cell.organisation'							#N/A	#N/A	#N/A	#N/A
Potri.011G004500	1.07		0.78	1.01	Cell organization	81	U7E2K6	Uncharacterized protein	POPTR_0021s00600		AT1G62050	AT1G62050	'cell.organisation'							#N/A	#N/A	#N/A	#N/A
Potri.013G042800	-1.11		-0.98	-0.66	Cell organization	82	B9I5H1	Uncharacterized protein	POPTR_0013s04010, grail3.0016034901		AT3G23090	WDL3	'cell.organisation'							#N/A	#N/A	#N/A	#N/A
Potri.013G133700	0.79	0.59			Cell organization	83	B9I5I6	Uncharacterized protein	POPTR_0013s13720, eugene3.00131101		AT1G03670	AT1G03670	'cell.organisation'							#N/A	#N/A	#N/A	#N/A
Potri.014G163200	-0.47		-0.32	-0.32	Cell organization	84	U5FTP4	Uncharacterized protein	POPTR_0014s16130		AT2G04740	AT2G04740	'cell.organisation'							#N/A	#N/A	#N/A	#N/A
Potri.016G001000			-0.39	-0.53	Cell organization	85	U5FPQ8	Uncharacterized protein	POPTR_0016s00300		AT4G17150		'cell.organisation'							#N/A	#N/A	#N/A	#N/A
Potri.016G005200			2.64	1.45	Cell organization	86	B9IH07	Uncharacterized protein	POPTR_0016s00690, fgenesh4_pg.C_LG_XVI000005		AT1G12150	AT1G12150	'cell.organisation'							#N/A	#N/A	#N/A	#N/A
Potri.018G042200	1.51	0.94	1.44		Cell organization	87	B9IKJ8	Uncharacterized protein	POPTR_0018s00390, eugene3.00180298		AT1G10340	AT1G10340	'cell.organisation'							#N/A	#N/A	#N/A	#N/A
Potri.001G051400	0.64	0.64	0.6		Cell organization	88	B9GMG0	Uncharacterized protein (Fragment)	POPTR_0001s14330		AT1G04780	AT1G04780	'cell.organisation'							#N/A	#N/A	#N/A	#N/A
Potri.013G133400	1.15	1.45			Cell organization	89	U5FSW8	Uncharacterized protein (Fragment)	POPTR_0013s13690		AT1G03670	AT1G03670	'cell.organisation'							#N/A	#N/A	#N/A	#N/A
Potri.011G018000			-0.72	-1.71	Cell organization	90	U5FV19	Uncharacterized protein (Fragment)	POPTR_0011s01140		AT3G18670	AT3G18670	'cell.organisation'							#N/A	#N/A	#N/A	#N/A
Potri.009G045000	-0.9	-0.7	-0.62	-0.57	Cell organization	91	B9HP49	Villin 1 family protein	POPTR_0009s04960, gw1.IX.3800.1, Pt-VLN1.1	AT2G29890	AT2G29890	VLN1	'cell.organisation'							#N/A	#N/A	#N/A	#N/A
Potri.001G326600			0.55	0.58	Cell organization	92	B9GF54	WURM family protein	POPTR_0001s33420, Pt-ARP2.1, eugene3.00012170	AT3G27000	AT3G27000	ARP2	'cell.organisation'							#N/A	#N/A	#N/A	#N/A
Potri.014G058000			-1.74	-1.21	Cell organization	93					AT3G18670	AT3G18670	'cell.organisation'							#N/A	#N/A	#N/A	#N/A
Potri.019G115900	1.59	1.62	1.79	1.25	Cell organization	94					AT4G03500	AT4G03500	'cell.organisation'							#N/A	#N/A	#N/A	#N/A
Potri.001G272700	-0.68	-0.7	-0.73	-0.91	Cell organization	95				AT5G62690	AT5G62700	TUB3, TUB2	'cell.organisation'							#N/A	#N/A	#N/A	#N/A
Potri.006G048600			1.34	1.27	Cell organization	96					AT3G10310	AT3G10310	'cell.organisation'							#N/A	#N/A	#N/A	#N/A
Potri.008G219900	-0.49	-0.4	-0.64		Cell organization	97					AT4G15930	AT4G15930	'cell.organisation'							#N/A	#N/A	#N/A	#N/A
Potri.002G171200	1.54		3.28	2.09	Cell organization	98	B9GR14	Dynamin-like protein B	POPTR_0002s17220, fgenesh4_pg.C_LG_II001576	AT3G61760	AT3G61760	DL1B	'misc.dynamin'							#N/A	#N/A	#N/A	#N/A
Potri.017G041800	0.69	0.32	0.58		Cell organization	99	B9MXU0	Uncharacterized protein	POPTR_0017s06930, Pt-ADL2.1, gw1.64.6.1	AT4G33650	AT4G33650	DRP3A	'misc.dynamin'							#N/A	#N/A	#N/A	#N/A
Potri.013G096800			1.13	1.04	Cell organization	100				AT1G59610	AT1G59610	DL3	'misc.dynamin'							#N/A	#N/A	#N/A	#N/A
Potri.001G114400	-0.98		-0.71	-0.71	Cell organization	101	B9GKS6	Uncharacterized protein	POPTR_0001s08270, fgenesh4_pg.C_LG_I001030		AT4G22860	TPXL3								#N/A	#N/A	#N/A	#N/A
Potri.006G199000			-0.73	-0.63	Cell organization	102	B9H9N9	Uncharacterized protein	POPTR_0006s21350, estExt_fgenesh4_pg.C_LG_VI1071		AT5G06560	MyoB7								#N/A	#N/A	#N/A	#N/A
Potri.010G109900	-0.88	-0.63	-0.84	-0.84	Cell organization	103	U5G1X8	Uncharacterized protein	POPTR_0010s12010		AT1G70750	MyoB2								#N/A	#N/A	#N/A	#N/A
Potri.015G124000	1.37	2.03	3.59	2.5	Cell organization	104				AT2G35110	AT2G35110	GRL								#N/A	#N/A	#N/A	#N/A
Potri.015G094700	-2.11	-0.81	-1.25	-0.87	Cell wall	1	B9IFA2	CBS domain-containing family protein	POPTR_0015s10680, estExt_Genewise1_v1.C_LG_XV2076	AT3G48530	AT3G48530	KING1	'cell wall.cell wall proteins'							#N/A	#N/A	#N/A	#N/A
Potri.009G012100			-1.37	-1.32	Cell wall	2	A9PEJ5	Fasciclin-like AGP 15 family protein	POPTR_0009s01730, PtrFLA14-9, eugene3.00091518, Pt-FLA14.9	AT5G03170	AT5G60490	FLA12, FLA11	'cell wall.cell wall proteins.AGPs.AGP'							#N/A	#N/A	#N/A	#N/A
Potri.016G066500	1.19		1.08	0.62	Cell wall	3	B9IIH5	Uncharacterized protein	POPTR_0016s06680	AT5G06390	AT5G06390	FLA17	'cell wall.cell wall proteins.AGPs.AGP'							#N/A	#N/A	#N/A	#N/A
Potri.013G131600	0.44	0.37	0.96	0.6	Cell wall	4	U5FYB8	Hydroxyproline-rich glycoprotein	POPTR_0013s13510, gw1.142.30.1		AT4G28300	FLOE1	'cell wall.cell wall proteins.HRGP'							#N/A	#N/A	#N/A	#N/A
Potri.001G302500		1.46	2.03	1.51	Cell wall	5	B9GHC0	Uncharacterized protein	POPTR_0001s30990		AT4G06744		'cell wall.cell wall proteins.LRR'							#N/A	#N/A	#N/A	#N/A
Potri.002G175400	1.04		1.6	2.43	Cell wall	6	B9GR50	Uncharacterized protein	POPTR_0002s17590, eugene3.00021625		AT2G46630		'cell wall.cell wall proteins.LRR'							#N/A	#N/A	#N/A	#N/A
Potri.014G102500	0.93		2.07	2.47	Cell wall	7			POPTR_0014s09810		AT2G46630		'cell wall.cell wall proteins.LRR'							#N/A	#N/A	#N/A	#N/A
Potri.008G097600	0.7		0.77	0.64	Cell wall	8	B9HIG2	REVERSIBLY GLYCOSYLATED POLYPEPTIDE 3 family protein	POPTR_0008s09720, Pt-RGP3.4, eugene3.00080911	AT3G08900	AT3G08900	RGP3	'cell wall.cell wall proteins.RGP'	GT75		Pectin/AGP/Xylan	Pectin/Xylan/AGP biosynthesis			#N/A	#N/A	#N/A	#N/A
Potri.017G099100	1.82		1.06	1.3	Cell wall	9	B9N6N2	Type IIIa membrane protein cp-wap13	POPTR_0017s13350, grail3.0155001302	AT5G15650	AT5G15650	RGP2	'cell wall.cell wall proteins.RGP'	GT75		Pectin/AGP/Xylan	Pectin/Xylan/AGP biosynthesis			0.450894	0.326607	0.876336	0.826583
Potri.004G117800	1.22	0.82	1.49	0.95	Cell wall	10	B9H0I1	Type IIIa membrane protein cp-wap13	POPTR_0004s11700, estExt_Genewise1_v1.C_LG_IV0305	AT5G15650	AT3G02230	RGP1, RGP2	'cell wall.cell wall proteins.RGP'	GT75		Pectin/AGP/Xylan	Pectin/Xylan/AGP biosynthesis			0.450894	0.326607	0.876336	0.826583
Potri.009G149700	0.96	1.15	2.28	2.03	Cell wall	11	B9HQL2	Glycosyl transferase family 2 family protein	POPTR_0009s15190, eugene3.00090200, Pt-ATCSLA02.1	AT5G22740	AT5G22740	CSLA02	'cell wall.cellulose synthesis'	GT2	PtCslA5	Mannan	Mannan biosynthesis			#N/A	#N/A	#N/A	#N/A
Potri.015G060000	0.58		0.64	0.48	Cell wall	12	A9P983	Phytochelatin synthetase family protein	POPTR_0015s07100, estExt_fgenesh4_pg.C_1290056	AT5G60920	AT5G60920	COB	'cell wall.cellulose synthesis.COBRA'							#N/A	#N/A	#N/A	#N/A
Potri.019G049700	1.31	0.96	1.36		Cell wall	13	B9IPJ4	Cellulase synthase 3 family protein	POPTR_0019s07620, PtrCSLD1, eugene3.00190332, Pt-CESA3.2	AT3G03050	AT3G03050	CSLD3	'cell wall.cellulose synthesis.cellulose synthase'	GT2	PtCslD5	Cellulose	Tip growth			#N/A	#N/A	#N/A	#N/A
Potri.016G054900	1.36		1.87	1.24	Cell wall	14	U5FQH4	Cellulose synthase (EC 2.4.1.12)	POPTR_0016s05520, Pt-CESA4.2, eugene3.00160483	AT5G05170	AT5G05170	CEV1	'cell wall.cellulose synthesis.cellulose synthase'	GT2	PtrCesA8B PtCesA7-1 PtCesA14 PtiCesA3-B	Cellulose	Cellulose Biosynthesis			#N/A	#N/A	#N/A	#N/A
Potri.001G136200	1.23		1.69	0.89	Cell wall	15	B9MU77	Cellulose synthase-like D1 family protein	POPTR_0001s01880, fgenesh4_pm.C_scaffold_29000116	AT3G03050	AT3G03050	CSLD3	'cell wall.cellulose synthesis.cellulose synthase'	GT2	PtCslD4	Cellulose	Tip growth			#N/A	#N/A	#N/A	#N/A
Potri.010G141400	-2.47	-1.66	-3.18	-2.22	Cell wall	16	B9HWX2	Beta-D-xylosidase family protein	POPTR_0010s15130, Pt-BXL1.2, estExt_fgenesh4_pm.C_LG_X0551	AT5G49360	AT5G49360	BXL1	'cell wall.degradation.mannan-xylose-arabinose-fucose'	GH3		Pectin/AGP/Xylan	Pectin/Xylan/AGP modification			-1.41606	-0.935976	-1.9117	-1.50203
Potri.001G206800	-1.09	-1.59	-1.44	-1.2	Cell wall	17	B9GF88	Beta-glucosidase family protein	POPTR_0001s21430, gw1.I.26.1, Pt-XYL4.2	AT5G64570	AT5G64570	XYL4	'cell wall.degradation.mannan-xylose-arabinose-fucose'	GH3		Xylan	Xylan modification			#N/A	#N/A	#N/A	#N/A
Potri.002G094000	1.42		1.03	1.09	Cell wall	18	B9GUL1	Glycosyl hydrolase family 3 family protein	POPTR_0002s09450, eugene3.00020870		AT1G78060	AT1G78060	'cell wall.degradation.mannan-xylose-arabinose-fucose'	GH3		Pectin/AGP/Xylan	Pectin/Xylan/AGP modification			#N/A	#N/A	#N/A	#N/A
Potri.009G087800	-1.8	-1.43	-2.1		Cell wall	19	B9HN01	Uncharacterized protein	POPTR_0009s09090		AT4G33840	AT4G33840	'cell wall.degradation.mannan-xylose-arabinose-fucose'	CBM22-GH10	PtXyn10D	Xylan	Xylan modification			#N/A	#N/A	#N/A	#N/A
Potri.006G009400			0.49	0.7	Cell wall	20	B9HCG1	Uncharacterized protein	POPTR_0006s01100		AT4G28320	MAN5	'cell wall.degradation.mannan-xylose-arabinose-fucose'	GH5_7	PtMAN3	Mannan	Mannan Degradation			#N/A	#N/A	#N/A	#N/A
Potri.T012500			-1.59	-1.27	Cell wall	21	B9IP28	Embryonic abundant family protein	POPTR_0019s00660, estExt_Genewise1_v1.C_LG_XIX0239, Pt-USP.8	AT5G25610	AT5G25610	RD22	'cell wall.degradation.pectate lyases and polygalacturonases'							#N/A	#N/A	#N/A	#N/A
Potri.008G211500		-0.87	-0.83	-1.12	Cell wall	22	U5G3P3	Glycoside hydrolase family 28 family protein	POPTR_0008s23190, eugene3.00770058		AT3G16850	AT3G16850	'cell wall.degradation.pectate lyases and polygalacturonases'	GH28	PtPG32	Pectin	pectin degradation			#N/A	#N/A	#N/A	#N/A
Potri.016G051200	-1.09	-0.41			Cell wall	23	B9II39	Glycoside hydrolase family 28 family protein	POPTR_0016s05170, gw1.XVI.1648.1		AT3G57790	AT3G57790	'cell wall.degradation.pectate lyases and polygalacturonases'	GH28	PtPG54	Pectin	pectin degradation			#N/A	#N/A	#N/A	#N/A
Potri.001G052300		-1.77	-1.09	-1.12	Cell wall	24	A9PIK2	Pectate lyase (EC 4.2.2.2)	POPTR_0001s14240, eugene3.00010425		AT4G13710	AT4G13710	'cell wall.degradation.pectate lyases and polygalacturonases'	PL1_1	PtPL1-26	Pectin	pectin degradation			#N/A	#N/A	#N/A	#N/A
Potri.008G211900			2.41	1.37	Cell wall	25	U5G6X0	Polygalacturonase family protein	POPTR_0008s23150, estExt_Genewise1_v1.C_770128		AT1G23460	AT1G23460	'cell wall.degradation.pectate lyases and polygalacturonases'	GH28	PtPG31	Pectin	pectin degradation			#N/A	#N/A	#N/A	#N/A
Potri.002G110100	1.43	1.24	2.79	1.67	Cell wall	26	B9GN77	Uncharacterized protein	POPTR_0002s11080, eugene3.00021015		AT1G09890	AT1G09890	'cell wall.degradation.pectate lyases and polygalacturonases'	PL4_2		Pectin	pectin degradation			#N/A	#N/A	#N/A	#N/A
Potri.002G162400			1.96	1.3	Cell wall	27	U5GPU2	Uncharacterized protein	POPTR_0002s16390, grail3.0039009101		AT3G61490	AT3G61490	'cell wall.degradation.pectate lyases and polygalacturonases'	GH28	PtPG7	Pectin	pectin degradation			#N/A	#N/A	#N/A	#N/A
Potri.005G005500		-1.33	-1.51	-1.75	Cell wall	28	B9H492	Uncharacterized protein	POPTR_0005s00720		AT1G02460	AT1G02460	'cell wall.degradation.pectate lyases and polygalacturonases'	GH28	PtPG15	Pectin	pectin degradation			#N/A	#N/A	#N/A	#N/A
Potri.006G218500	1.01	1.11	3.78	3.24	Cell wall	29	B9HCP7	Uncharacterized protein	POPTR_0006s23510		AT2G22620	RGIL6	'cell wall.degradation.pectate lyases and polygalacturonases'	PL4_2		Pectin	pectin degradation			#N/A	#N/A	#N/A	#N/A
Potri.017G005800	1.29		2.13	1.96	Cell wall	30	B9N8R2	Uncharacterized protein	POPTR_0017s03870, fgenesh4_pm.C_scaffold_170000012		AT3G59850	AT3G59850	'cell wall.degradation.pectate lyases and polygalacturonases'	GH28	PtPG62	Pectin	pectin degradation			#N/A	#N/A	#N/A	#N/A
Potri.017G006200			2.83	2.26	Cell wall	31	U5FM84	Uncharacterized protein	POPTR_0017s03910		AT3G59850	AT3G59850	'cell wall.degradation.pectate lyases and polygalacturonases'	GH28	PtPG64	Pectin	pectin degradation			#N/A	#N/A	#N/A	#N/A
Potri.008G032700		1.04	2.46	2.18	Cell wall	32			POPTR_0008s03260		AT5G04310	AT5G04310	'cell wall.degradation.pectate lyases and polygalacturonases'	PL1_1	PtPL1-9	Pectin	pectin degradation			#N/A	#N/A	#N/A	#N/A
Potri.012G091300	-1.32	-1.32			Cell wall	33					AT4G24780	PLL19	'cell wall.degradation.pectate lyases and polygalacturonases'	PL1_1	PtPL1-30	Pectin	pectin degradation			#N/A	#N/A	#N/A	#N/A
Potri.001G033800	0.78	0.94	1	0.87	Cell wall	34	B9GLV6	Uncharacterized protein	POPTR_0001s07100	AT2G03220	AT2G03220	FT1	'cell wall.hemicellulose synthesis'	GT37		XG	XG biosynthesis			#N/A	#N/A	#N/A	#N/A
Potri.003G191500	1.54	1.74	0.91	0.88	Cell wall	35	B9GXA4	Uncharacterized protein	POPTR_0003s19070	AT2G03220	AT2G03220	FT1	'cell wall.hemicellulose synthesis'	GT37		XG	XG biosynthesis			#N/A	#N/A	#N/A	#N/A
Potri.003G191200	1.59	1.35	2.06		Cell wall	36	B9GXA6	Uncharacterized protein	POPTR_0003s19030	AT2G03220	AT2G03220	FT1	'cell wall.hemicellulose synthesis'	GT37		XG	XG biosynthesis			#N/A	#N/A	#N/A	#N/A
Potri.010G202500	1.21		1.17	1.25	Cell wall	37	B9HTH5	Alpha-expansin 9 family protein	POPTR_0010s21000, Pt-EXPA4.2, fgenesh4_pg.C_LG_X001844, Ptr+E2EXPA15	AT2G39700	AT2G39700	EXPA4	'cell wall.modification'	EXPN	PtEXPA15					-0.420531	-0.558485	-0.781598	-1.07813
Potri.014G066300	3.26	1.88	2.22	1.67	Cell wall	38	B9IBW6	Beta-expansin 4 family protein	POPTR_0014s06170, PtrEXPB1, Pt-EXPB4.1, eugene3.00140117	AT1G65680	AT1G65680	EXPB2	'cell wall.modification'	EXPN	PtEXPB1					#N/A	#N/A	#N/A	#N/A
Potri.006G086100			-0.76	-0.89	Cell wall	39	A9PEQ7	Expansin family protein	POPTR_0006s08630, grail3.0023018201, Pt-EXPA3.1, PtEXPA16	AT2G37640	AT2G37640	EXP3	'cell wall.modification'	EXPN	PtEXPA16					#N/A	#N/A	#N/A	#N/A
Potri.006G179300	2.2	1.55	2.74	2	Cell wall	40	B9HBG1	Expansin-related protein 3	POPTR_0006s19310	AT2G18660	AT2G18660	PNP-A	'cell wall.modification'	EXPN						3.61743	3.61318	2.07505	2.25196
Potri.018G098200	2.02	2.85	4	4.34	Cell wall	41	B9IM55	Uncharacterized protein	POPTR_0018s10730, grail3.0020020701		AT4G30380	AT4G30380	'cell wall.modification'	EXPN						#N/A	#N/A	#N/A	#N/A
Potri.002G184700			1.39	1.28	Cell wall	42	B9GRV4	Uncharacterized protein	POPTR_0002s18550	AT4G01630	AT4G01630	EXPA17	'cell wall.modification'	EXPN	PtEXPA19					#N/A	#N/A	#N/A	#N/A
Potri.018G101600			-1.76	-1.22	Cell wall	43	B9IM88	Uncharacterized protein	POPTR_0018s11050	AT2G18660	AT2G18660	PNP-A	'cell wall.modification'	EXPN						3.61743	3.61318	2.07505	2.25196
Potri.002G060500	2.18	1.68	2.05	1.81	Cell wall	44	B9GT42	Xyloglucan endotransglucosylase/hydrolase (EC 2.4.1.207)	POPTR_0002s06130, Pt-EXT.12, gw1.II.2740.1	AT4G14130	AT4G14130	XTH15	'cell wall.modification'	GH16	PtXTH12	XG	XG modification			0.756295	0.909154	1.17048	0.688928
Potri.018G094800	-1.17	-0.83			Cell wall	45	B9IM12	Xyloglucan endotransglucosylase/hydrolase (EC 2.4.1.207)	POPTR_0018s10290	AT5G57560	AT5G57550	XTH25, TCH4	'cell wall.modification'	GH16	PtXTH19	XG	XG modification			#N/A	#N/A	#N/A	#N/A
Potri.004G021000		-1.76	-1.13	-1.31	Cell wall	46	A9PHP9	Xyloglucan endotransglucosylase/hydrolase (EC 2.4.1.207)	POPTR_0004s02030, gw1.IV.1816.1	AT1G11545	AT1G11545	XTH8	'cell wall.modification'	GH16	PtXTH25, PtXET16AA	XG	XG modification			#N/A	#N/A	#N/A	#N/A
Potri.007G008500		-0.82	-0.91	-0.76	Cell wall	47	B9HFT5	Xyloglucan endotransglucosylase/hydrolase (EC 2.4.1.207)	POPTR_0007s14570, estExt_Genewise1_v1.C_LG_VII0038, Pt-XTH2.2	AT5G65730	AT5G65730	XTH6	'cell wall.modification'	GH16	PtXTH36, PtXET16D	XG	XG modification			-1.13276	-1.07117	0.161843	-0.733403
Potri.013G152400	-1.32	-1.55			Cell wall	48	A9PC40	Xyloglucan endotransglucosylase/hydrolase (EC 2.4.1.207)	POPTR_0013s14860, Pt-XTH9.2, eugene3.00131219	AT4G03210	AT4G03210	XTH9	'cell wall.modification'	GH16	PtXTH30, PtXET16H	XG	XG modification			#N/A	#N/A	#N/A	#N/A
Potri.014G115000		-1.71	-1.41	-1.37	Cell wall	49	B9I9D4	Xyloglucan endotransglucosylase/hydrolase (EC 2.4.1.207)	POPTR_0014s11030, Pt-XTH33.1, estExt_Genewise1_v1.C_LG_XIV2162	AT1G10550	AT1G10550	XTH33	'cell wall.modification'	GH16	PtXTH38, PtXET16T	XG	XG modification			-0.0720608	0.362494	1.68337	1.73607
Potri.007G107300	1.76	0.73	1.7	0.91	Cell wall	50	B9HEQ8	Pectinesterase (EC 3.1.1.11)	POPTR_0007s04020, estExt_Genewise1_v1.C_LG_VII1401		AT5G09760	AT5G09760	'cell wall.pectin*esterases.PME'	CE8		Pectin	pectin modification			#N/A	#N/A	#N/A	#N/A
Potri.012G126800	2.72	3.04	5.47	4	Cell wall	51	B9I4M5	Pectinesterase (EC 3.1.1.11)	POPTR_0012s14630, Pt-PME.6, eugene3.00121248		AT2G45220	PME17	'cell wall.pectin*esterases.PME'	CE8		Pectin	pectin modification			#N/A	#N/A	#N/A	#N/A
Potri.015G013700		-1.41	-1.23	-1.45	Cell wall	52	B9IDR8	Pectinesterase (EC 3.1.1.11)	POPTR_0015s01610, gw1.XV.413.1, Pt-PME2.12		AT3G49220	PME34	'cell wall.pectin*esterases.PME'	CE8		Pectin	pectin modification			#N/A	#N/A	#N/A	#N/A
Potri.006G134600		-1.36	-1.01	-1.3	Cell wall	53	B9MT56	Pectinesterase (EC 3.1.1.11)	POPTR_0006s13680, eugene3.00280096		AT2G26440	PME12	'cell wall.pectin*esterases.PME'	CE8		Pectin	pectin modification			#N/A	#N/A	#N/A	#N/A
Potri.011G025400	1.33	1.63			Cell wall	54	B9HZL3	Pectinesterase (EC 3.1.1.11)	POPTR_0011s00480, estExt_fgenesh4_pg.C_LG_XI0229	AT1G11580	AT1G11580	PMEPCRA	'cell wall.pectin*esterases.PME'	CE8		Pectin	pectin modification			#N/A	#N/A	#N/A	#N/A
Potri.014G067100			1.63	1.4	Cell wall	55	B9IBX6	Pectinesterase (EC 3.1.1.11)	POPTR_0014s06260, Pt-PE9.1, eugene3.00140126		AT2G45220	PME17	'cell wall.pectin*esterases.PME'	CE8		Pectin	pectin modification			#N/A	#N/A	#N/A	#N/A
Potri.002G054400	-0.97	-0.62	-1.24	-0.8	Cell wall	56	B9GSQ0	Uncharacterized protein	POPTR_0002s05540, estExt_fgenesh4_pg.C_LG_II0506	AT5G19160	AT5G19160	TBL11	'cell wall.pectin*esterases.PME'							#N/A	#N/A	#N/A	#N/A
Potri.003G076900	-1.93	-2.33	-1.67	-1.46	Cell wall	57	U5GPX0	Uncharacterized protein	POPTR_0003s07460		AT5G47500	PME5	'cell wall.pectin*esterases.PME'	CE8		Pectin	pectin modification			#N/A	#N/A	#N/A	#N/A
Potri.015G131600			0.78	0.48	Cell wall	58	B9ICX1	Uncharacterized protein	POPTR_0015s14330	AT5G51640	AT4G25360	TBL18, YLS7	'cell wall.pectin*esterases.PME'							#N/A	#N/A	#N/A	#N/A
Potri.016G074800			-0.79	-0.98	Cell wall	59	B9IIQ9	Uncharacterized protein	POPTR_0016s07570	AT3G11570	AT3G11570	TBL8	'cell wall.pectin*esterases.PME'							#N/A	#N/A	#N/A	#N/A
Potri.005G001500		-1.07	-1.38	-0.87	Cell wall	60	U5GF59	Pectin acetylesterase (EC 3.1.1.-)	POPTR_0005s00330		AT3G05910	AtPAE12	'cell wall.pectin*esterases.acetyl esterase'	CE13		Pectin	pectin modification			#N/A	#N/A	#N/A	#N/A
Potri.015G145400	1.1	1.07	2.27	1.54	Cell wall	61	B9ID97	Pectin acetylesterase (EC 3.1.1.-)	POPTR_0015s12990		AT5G23870	PAE9	'cell wall.pectin*esterases.acetyl esterase'	CE13		Pectin	pectin modification			#N/A	#N/A	#N/A	#N/A
Potri.012G075500	-0.76	-0.57	-0.55	-0.36	Cell wall	62	B9I350	ADP-glucose pyrophosphorylase family protein	POPTR_0012s07720, gw1.XII.1844.1		AT1G74910	KJC1	'cell wall.precursor synthesis'							#N/A	#N/A	#N/A	#N/A
Potri.018G100400	1.74	0.69	2.17	1.33	Cell wall	63	B9IM76	UDP-D-GLUCURONATE 4-EPIMERASE 1 family protein	POPTR_0018s10940, eugene3.00180906, Pt-GAE1.1	AT4G30440	AT4G30440	GAE1	'cell wall.precursor synthesis.GAE'							#N/A	#N/A	#N/A	#N/A
Potri.006G178500	1.89		1.58	0.97	Cell wall	64	B9HBG7	Uncharacterized protein	POPTR_0006s19240, eugene3.00061339	AT4G30440	AT4G30440	GAE1	'cell wall.precursor synthesis.GAE'							#N/A	#N/A	#N/A	#N/A
Potri.006G179100			0.39	0.4	Cell wall	65	B9HBG2	Uncharacterized protein	POPTR_0006s19300, eugene3.00061335	AT1G17890	AT1G17890	GER2	'cell wall.precursor synthesis.GER'							#N/A	#N/A	#N/A	#N/A
Potri.005G116200			1.6	1.16	Cell wall	66	A9PEA0	GDP-mannose 4 family protein	POPTR_0005s11830, gw1.57.173.1, Pt-GMD1.2	AT3G51160	AT3G51160	MUR1	'cell wall.precursor synthesis.GMD'							0.588002	0.620432	0.725998	0.761525
Potri.001G459700	0.4	0.64	0.94	0.62	Cell wall	67	B9GK13	MURUS 4 family protein	POPTR_0001s46400, eugene3.00012996, Pt-MUR4.1	AT1G30620	AT1G30620	MUR4	'cell wall.precursor synthesis.MUR4'							#N/A	#N/A	#N/A	#N/A
Potri.017G092000	0.85	0.55	0.88	0.82	Cell wall	68	B9IK59	UDP-glucose 6-dehydrogenase (EC 1.1.1.22)	POPTR_0017s12760, estExt_fgenesh4_pm.C_LG_XVII0156		AT3G29360	UGD2	'cell wall.precursor synthesis.UGD'							#N/A	#N/A	#N/A	#N/A
Potri.001G090700			0.73	0.59	Cell wall	69	B9GL51	UDP-glucose 4-epimerase family protein	POPTR_0001s10700, Pt-RHD1.1, estExt_fgenesh4_pg.C_LG_I0797	AT4G10960	AT4G10960	UGE5	'cell wall.precursor synthesis.UGE'							#N/A	#N/A	#N/A	#N/A
Potri.003G123700	-1.19	-0.72	-1.28	-1.29	Cell wall	70				AT1G12780	AT1G12780	UGE1	'cell wall.precursor synthesis.UGE'							-0.977577	-0.636708	-1.02536	-0.875853
Potri.013G040600			-1.16	-0.73	Cell wall	71	B9I5F2	NAD-dependent epimerase/dehydratase family protein	POPTR_0013s03790, estExt_fgenesh4_pg.C_LG_XIII0193	AT5G28840	AT5G28840	GME	'cell wall.precursor synthesis.UXS'							#N/A	#N/A	#N/A	#N/A
Potri.002G204400	1.09	1.1	2.24	1.85	Cell wall	72	B9GSA5	UDP-XYLOSE SYNTHASE 4 family protein	POPTR_0002s20570, Pt-UXS2.1, fgenesh4_pm.C_LG_II000873	AT3G62830	AT3G62830	AUD1	'cell wall.precursor synthesis.UXS'							0.452878	0.478797	0.710099	0.453153
Potri.014G129200	1.15	1.26	1.63	1.46	Cell wall	73	A9PD45	UDP-XYLOSE SYNTHASE 4 family protein	POPTR_0014s12380, eugene3.00140737, Pt-UXS2.2	AT3G62830	AT3G62830	AUD1	'cell wall.precursor synthesis.UXS'							0.452878	0.478797	0.710099	0.453153
Potri.T103900			-1.04	-0.67	Cell wall	74				AT5G28840	AT5G28840	GME	'cell wall.precursor synthesis.UXS'							#N/A	#N/A	#N/A	#N/A
Potri.017G115500	-0.78	-0.85	-0.79		Cell wall	75	U5GCS3	Mannose-6-phosphate isomerase (EC 5.3.1.8)	POPTR_0005s15560	AT3G02570	AT3G02570	MEE31	'cell wall.precursor synthesis.phosphomannose isomerase'							#N/A	#N/A	#N/A	#N/A
Potri.001G343400			0.94	0.6	Cell wall	76	B9GIJ6	GHMP kinase-related family protein	POPTR_0001s35530, eugene3.00012009	AT3G01640	AT3G01640	GLCAK	'cell wall.precursor synthesis.sugar kinases.glucuronic acid kinase'							0.512004	0.599731	0.348566	0.280828
Potri.004G055000			-0.57	-0.57	Cell wall	77	B9H2J8	Uncharacterized protein	POPTR_0004s05420, fgenesh4_pg.C_LG_IV000423	AT1G29050	AT1G29050	TBL38	'cell.organisation'							#N/A	#N/A	#N/A	#N/A
Potri.007G104300	2.7	1.28	2.19	1.41	Cell wall	78	B9HEX4	Uncharacterized protein	POPTR_0007s04320	AT5G20680	AT5G20680	TBL16	'cell.organisation'							#N/A	#N/A	#N/A	#N/A
Potri.015G075300	-0.7		-0.96	-0.53	Cell wall	79	B9IER0	Uncharacterized protein	POPTR_0015s08660		AT1G27500	KLCR3	'cell.organisation'							#N/A	#N/A	#N/A	#N/A
Potri.016G125600	1.13	0.4	0.66	0.56	Cell wall	80	B9IGH4	Uncharacterized protein	POPTR_0016s13340, estExt_fgenesh4_pg.C_LG_XVI1147	AT5G01620	AT5G01620	TBL35	'cell.organisation'							#N/A	#N/A	#N/A	#N/A
Potri.002G168400	-0.85	-1.13	-1.04	-0.92	Cell wall	81	B9GQH1	Uncharacterized protein	POPTR_0002s16980, estExt_fgenesh4_pg.C_LG_II1534	AT4G01080	AT4G01080	TBL26	'development.unspecified'							#N/A	#N/A	#N/A	#N/A
Potri.010G095700	1.46		2.39	1.91	Cell wall	82	B9HVC2	Uncharacterized protein	POPTR_0010s10570, estExt_fgenesh4_pg.C_LG_X0871	AT1G70230	AT1G70230	TBL27	'development.unspecified'							#N/A	#N/A	#N/A	#N/A
Potri.011G052400	-0.76	-0.66	-0.8	-0.59	Cell wall	83	B9I122	Uncharacterized protein	POPTR_0011s05210, grail3.0124002901	AT4G04970	AT4G04970	GSL1	'minor CHO metabolism.callose'	GT48		Callose	Callose biosynthesis			#N/A	#N/A	#N/A	#N/A
Potri.014G006100	0.85	0.63	1.36	1.21	Cell wall	84	B9IBL4	Alpha galactosyltransferase family protein	POPTR_0014s00890, grail3.0126002201, Pt-GT6.2		AT2G22900	MUCI10	'misc.UDP glucosyl and glucoronyl transferases'	GT34		Mannan	Mannan biosynthesis			#N/A	#N/A	#N/A	#N/A
Potri.004G124500	0.45	0.69	0.79	0.69	Cell wall	85	B9H0E2	Hexosyltransferase (EC 2.4.1.-)	POPTR_0004s12340, eugene3.00041059	AT5G15470	AT5G15470	GAUT14	'misc.UDP glucosyl and glucoronyl transferases'	GT8		Xylan and pectin	Xylan and pectin biosynthesis			#N/A	#N/A	#N/A	#N/A
Potri.006G001100	-0.94		-2.09	-1.33	Cell wall	86	B9HBZ3	Hexosyltransferase (EC 2.4.1.-)	POPTR_0006s00320, eugene3.00060014	AT5G47780	AT5G47780	GAUT4	'misc.UDP glucosyl and glucoronyl transferases'	GT8		Pectin	Pectin biosynthesis			#N/A	#N/A	#N/A	#N/A
Potri.006G064800	1.23	1.41	0.46	0.91	Cell wall	87	B9HA77	Uncharacterized protein	POPTR_0006s06350		AT5G20260	AT5G20260	'misc.UDP glucosyl and glucoronyl transferases'	GT47		Pectin	Pectin biosynthesis			#N/A	#N/A	#N/A	#N/A
Potri.015G061800	0.49		0.63	0.42	Cell wall	88	U5FSE5	Uncharacterized protein	POPTR_0015s07290		AT5G07720	XXT3	'misc.UDP glucosyl and glucoronyl transferases'	GT34	PtGT34B	XG	XG biosynthesis			#N/A	#N/A	#N/A	#N/A
Potri.017G075600	0.52		0.62	0.45	Cell wall	89	B9IJR3	Uncharacterized protein	POPTR_0017s11200, estExt_fgenesh4_pm.C_LG_XVII0081		AT5G15050	GlcAT14B	'misc.UDP glucosyl and glucoronyl transferases'	GT14		AGP/extensin	AGP biosynthesis			#N/A	#N/A	#N/A	#N/A
Potri.014G008800	0.75		1.29	1.22	Cell wall	90					AT2G22900	MUCI10	'misc.UDP glucosyl and glucoronyl transferases'	GT34		Mannan	Mannan biosynthesis			#N/A	#N/A	#N/A	#N/A
Potri.017G106800			1.02	0.64	Cell wall	91			POPTR_0017s14480	AT3G02350	AT3G02350	GAUT9	'misc.UDP glucosyl and glucoronyl transferases'	GT8		Xylan and pectin	Xylan and pectin biosynthesis			#N/A	#N/A	#N/A	#N/A
Potri.012G127500			-1.86	-0.95	Cell wall	92	A9PDL3	21K protein	POPTR_0012s14560, eugene3.00121241		AT5G62350	AT5G62350	'misc.invertase/pectin methylesterase inhibitor family protein'							#N/A	#N/A	#N/A	#N/A
Potri.001G108200			0.6	0.76	Cell wall	93	B9GKL5	Uncharacterized protein	POPTR_0001s08970, eugene3.00010941		AT3G14300	ATPMEPCRC	'misc.invertase/pectin methylesterase inhibitor family protein'							#N/A	#N/A	#N/A	#N/A
Potri.015G128400	-2.24	-3.43	-4.44	-3.95	Cell wall	94	B9ICT8	Uncharacterized protein	POPTR_0015s14670		AT5G62360	PMEI13	'misc.invertase/pectin methylesterase inhibitor family protein'							#N/A	#N/A	#N/A	#N/A
Potri.003G123500			0.68	0.67	Cell wall	95	B9GWF1	Uncharacterized protein	POPTR_0003s12360, eugene3.00030959		AT3G47670	AT3G47670	'misc.invertase/pectin methylesterase inhibitor family protein'							#N/A	#N/A	#N/A	#N/A
Potri.006G258800		0.58	0.98	1.02	Cell wall	96	B9HAI1	Uncharacterized protein	POPTR_0006s27500, eugene3.00061900		AT5G25265	HPAT1	'protein.degradation.aspartate protease'	GT95		AGP/extensin	Extensin biosynthesis			#N/A	#N/A	#N/A	#N/A
Potri.009G070000	0.82	0.93	1.42	0.97	Cell wall	97	B9HNG7	Uncharacterized protein	POPTR_0009s07430, estExt_fgenesh4_pg.C_LG_IX0899		AT5G13500	HPAT3	'protein.degradation.aspartate protease'	GT95		AGP/extensin	Extensin biosynthesis			#N/A	#N/A	#N/A	#N/A
Potri.018G023100	0.72	0.54		0.4	Cell wall	98	B9IL17	Uncharacterized protein	POPTR_0018s02160, estExt_fgenesh4_pg.C_LG_XVIII0450		AT5G25265	HPAT1	'protein.degradation.aspartate protease'	GT95		AGP/extensin	Extensin biosynthesis			#N/A	#N/A	#N/A	#N/A
Potri.004G184200	-0.59		-0.7	-0.43	Cell wall	99	B9H1R5	Uncharacterized protein	POPTR_0004s19490		AT1G08280	GALT29A	'protein.glycosylation'	GT29		AGP/extensin	AGP biosynthesis			#N/A	#N/A	#N/A	#N/A
Potri.001G255100	2.2	2.42	3.02	2.66	Cell wall	100	B9GI31	3-glucanase family protein	POPTR_0001s26210, Pt-GNS1.4, fgenesh4_pg.C_LG_I001601					GH17		Callose	Callose degradation			#N/A	#N/A	#N/A	#N/A
Potri.001G004100	1.58	0.84	1.4	1.01	Cell wall	101	A9PBQ1	Arabinogalactan protein 13	POPTR_0001s04130, Pt-AGP13.2, eugene3.00010033	AT5G56540		AGP14								#N/A	#N/A	#N/A	#N/A
Potri.005G161100			-0.39	-0.54	Cell wall	102	B9H6Z4	Arabinogalactan-protein 5	POPTR_0005s17440, fgenesh4_pg.C_LG_V000782, Pt-AGP5.1											#N/A	#N/A	#N/A	#N/A
Potri.003G038500	-3.02	-2.04	-2.78	-2.36	Cell wall	103	U5GPE9	Beta-galactosidase (EC 3.2.1.23)	POPTR_0003s03060, fgenesh4_pm.C_scaffold_44000028, Pt-BGAL1.2	AT3G13750		BGAL1		GH35		Pectin/AGP	Pectin/AGP modification			#N/A	#N/A	#N/A	#N/A
Potri.001G200400		-1.01	-1.42	-0.92	Cell wall	104	U5GWC8	Beta-galactosidase (EC 3.2.1.23)	POPTR_0001s20760, estExt_fgenesh4_pm.C_970004, Pt-BGAL1.1	AT3G13750		BGAL1		GH35		Pectin/AGP	Pectin/AGP modification			#N/A	#N/A	#N/A	#N/A
Potri.002G080700			2.21	1.55	Cell wall	105	B9GU11	Beta-galactosidase (EC 3.2.1.23)	POPTR_0002s08120, fgenesh4_pm.C_LG_II000364	AT1G77410		BGAL16		GH35		Pectin/AGP	Pectin/AGP modification			#N/A	#N/A	#N/A	#N/A
Potri.011G044300	-1.67	-1.15	-1.13		Cell wall	106	B9HYZ2	Beta-galactosidase (EC 3.2.1.23)	POPTR_0011s04410, eugene3.00110299, Pt-GAL1.6	AT2G28470		BGAL8		GH35		Pectin/AGP	Pectin/AGP modification			#N/A	#N/A	#N/A	#N/A
Potri.001G232800			0.72	0.56	Cell wall	107	U5GR86	Beta-hexosaminidase (EC 3.2.1.52)	POPTR_0001s23930, gw1.148.154.1	AT1G05590		HEXO2		GH20						#N/A	#N/A	#N/A	#N/A
Potri.001G083200			2.3	2.21	Cell wall	108	B9GK69	Endoglucanase (EC 3.2.1.4)	POPTR_0001s11430, fgenesh4_pm.C_LG_I000271	AT1G02800		CEL2		GH9	PtCel9B1	Cellulose	Cellulose degradation			#N/A	#N/A	#N/A	#N/A
Potri.014G157600	1.95	1.19	2.25	1.3	Cell wall	109	B9IAJ5	Endoglucanase (EC 3.2.1.4)	POPTR_0014s15590	AT2G32990		GH9B8		GH9	PtGH9B11	Cellulose	Cellulose degradation			#N/A	#N/A	#N/A	#N/A
Potri.019G069300	8.49	8.43	8.05	8.14	Cell wall	110	B9N1M4	Endoglucanase (EC 3.2.1.4)	POPTR_0019s09740, fgenesh4_pm.C_scaffold_125000001	AT1G71380		CEL3		GH9	PtGH9B3	Cellulose	Cellulose degradation			#N/A	#N/A	#N/A	#N/A
Potri.008G086900	0.64	0.64			Cell wall	111	B9HI73	Galactosyltransferase family protein	POPTR_0008s08660, fgenesh4_pg.C_LG_VIII000757	AT1G26810		GALT1		GT31						#N/A	#N/A	#N/A	#N/A
Potri.008G133200		-0.83	-1.43	-1.79	Cell wall	112	B9HJE7	Glucan endo-1 family protein	POPTR_0008s13250, gw1.VIII.935.1					GH17-CBM43		Callose	Callose degradation			#N/A	#N/A	#N/A	#N/A
Potri.010G142800		1.95	2.07	2.11	Cell wall	113	B9HWY8	Glucan endo-1 family protein	POPTR_0010s15270, fgenesh4_pg.C_LG_X001297, Pt-HGN1.1					GH17		Callose	Callose degradation			#N/A	#N/A	#N/A	#N/A
Potri.012G115400	-0.85		-3.08	-1.94	Cell wall	114	A9PEI8	Glycine-rich family protein	POPTR_0012s11590, eugene3.02320011											#N/A	#N/A	#N/A	#N/A
Potri.004G019300			-1.54	-1.32	Cell wall	115	B9H1E9	Glycosyl hydrolase family 1 family protein	POPTR_0004s01880, gw1.IV.1772.1	AT4G21760		BGLU47		GH1						#N/A	#N/A	#N/A	#N/A
Potri.017G130200	-1.06	-1.69	-1.91	-1.34	Cell wall	116	U5FGU1	Glycosyl hydrolase family 17 family protein	POPTR_0017s02860, eugene3.00002262					GH17-CBM43		Callose	Callose degradation			#N/A	#N/A	#N/A	#N/A
Potri.019G091500			-0.88	-0.61	Cell wall	117	A9PDQ8	Glycosyl hydrolase family protein	POPTR_0019s12130, eugene3.00190832	AT3G58100		PDCB5		CBM43						#N/A	#N/A	#N/A	#N/A
Potri.009G113300			0.53	0.43	Cell wall	118	B9HRR0	Glycosyltransferase (EC 2.4.2.-)	POPTR_0009s11620, grail3.0001047801		AT1G19360	RRA3		GT77		AGP/extensin	Extensin biosynthesis			#N/A	#N/A	#N/A	#N/A
Potri.011G103700	0.43	0.34	0.81	0.5	Cell wall	119	B9I074	NAD-dependent epimerase/dehydratase family protein	POPTR_0011s10480, estExt_fgenesh4_pg.C_1680019	AT1G78570		RHM1								#N/A	#N/A	#N/A	#N/A
Potri.012G132500	-0.57	-0.5	-0.54		Cell wall	120	B9I4H0	Phosphoglucomutase family protein	POPTR_0012s14030, Pt-PGM.4, eugene3.00121193	AT5G51820	AT5G51820	PGM								0.632773	0.519552	0.762597	0.841878
Potri.001G159900			1.84	1.68	Cell wall	121	B9MUM4	QUARTET 3 family protein	POPTR_0001s15990, Pt-QRT3.4, grail3.0029003101	AT4G20050	AT4G20050	QRT3								#N/A	#N/A	#N/A	#N/A
Potri.006G264500	0.58	0.47	0.97	0.67	Cell wall	122	A9PEF1	Transmembrane 9 superfamily member	POPTR_0006s28030, eugene3.00061953		AT5G10840	EMP1								#N/A	#N/A	#N/A	#N/A
Potri.001G094700		-0.83	-1.19	-1.01	Cell wall	123	B9GL90	Uncharacterized protein	POPTR_0001s10310, eugene3.00010810	AT3G61640		AGP20								#N/A	#N/A	#N/A	#N/A
Potri.001G310400	0.86		0.93	0.97	Cell wall	124	A9P8M6	Uncharacterized protein	POPTR_0001s31790	AT5G64310		AGP1								#N/A	#N/A	#N/A	#N/A
Potri.003G156600	1.44		3.12	1.91	Cell wall	125	B9GYH7	Uncharacterized protein	POPTR_0003s15530		AT5G44670	GALS2		GT92		Pectin	Pectin biosynthesis			#N/A	#N/A	#N/A	#N/A
Potri.006G048500	1	1.22	1.25	1.06	Cell wall	126	B9H9K2	Uncharacterized protein	POPTR_0006s04710, grail3.0024033201		AT2G41640	AT2G41640		GT61		Xylan	Xylan biosynthesis			#N/A	#N/A	#N/A	#N/A
Potri.007G051600			1.23	1.25	Cell wall	127	U5G850	Uncharacterized protein	POPTR_0007s10230, estExt_fgenesh4_kg.C_LG_III0021	AT2G23130		AGP17								#N/A	#N/A	#N/A	#N/A
Potri.010G160800	-1.03	-0.94	-0.71		Cell wall	128	B9HXL4	Uncharacterized protein	POPTR_0010s16820, fgenesh4_pm.C_LG_X000627	AT5G61250	AT5G61250	GUS1		GH79		AGP/extensin	AGP modification			#N/A	#N/A	#N/A	#N/A
Potri.018G024200	0.95		1.84	0.93	Cell wall	129	B9IL06	Uncharacterized protein	POPTR_0018s02050	AT5G34940	AT5G34940	GUS3		GH79		AGP/extensin	AGP modification			#N/A	#N/A	#N/A	#N/A
Potri.019G085500			0.69	0.73	Cell wall	130	B9IQK9	Uncharacterized protein	POPTR_0019s11530, estExt_fgenesh4_pg.C_LG_XIX0779		AT1G34350	TMEM18								#N/A	#N/A	#N/A	#N/A
Potri.001G449100	-0.86	-0.81	-1.2		Cell wall	131	B9GIT6	Uncharacterized protein	POPTR_0001s45320					GH17		Callose	Callose degradation			#N/A	#N/A	#N/A	#N/A
Potri.003G218500	-0.79	-0.67	-0.63		Cell wall	132	B9GY85	Uncharacterized protein	POPTR_0003s21250					GH17-CBM43		Callose	Callose degradation			#N/A	#N/A	#N/A	#N/A
Potri.004G153800	1.43	0.93	1.59	1.13	Cell wall	133	A9PG28	Uncharacterized protein	POPTR_0004s16120, grail3.0045003902					GH17-CBM43		Callose	Callose degradation			#N/A	#N/A	#N/A	#N/A
Potri.004G202400	-1.4	-1.09	-0.71	-1.18	Cell wall	134	B9MYW5	Uncharacterized protein	POPTR_0004s21250					GH17		Callose	Callose degradation			#N/A	#N/A	#N/A	#N/A
Potri.006G046100	1.5		2.78	1.86	Cell wall	135	B9H9H8	Uncharacterized protein	POPTR_0006s04460	AT3G57270		BG1		GH17		Callose	Callose degradation			#N/A	#N/A	#N/A	#N/A
Potri.008G055900	0.89	0.78	2.5	1.64	Cell wall	136	B9HMH9	Uncharacterized protein	POPTR_0008s05600, eugene3.00080499					GH17-CBM43		Callose	Callose degradation			#N/A	#N/A	#N/A	#N/A
Potri.009G163700	-0.82	-0.58	-0.56	-0.78	Cell wall	137	A9PDC4	Uncharacterized protein	POPTR_0009s16530					GH17		Callose	Callose degradation			#N/A	#N/A	#N/A	#N/A
Potri.016G057400	2.65	2.62	4.69	4.31	Cell wall	138	U5FNT7	Uncharacterized protein	POPTR_0016s05780	AT3G57270		BG1		GH17		Callose	Callose degradation			#N/A	#N/A	#N/A	#N/A
Potri.016G057600	2.4	2.37	4.55	4.23	Cell wall	139	B9II92	Uncharacterized protein	POPTR_0016s05800	AT3G57270		BG1		GH17		Callose	Callose degradation			#N/A	#N/A	#N/A	#N/A
Potri.018G150400	-0.47	-0.48	-0.97	-0.56	Cell wall	140	U5FL22	Uncharacterized protein	POPTR_0018s14730, gw1.164.62.1, POPTR_0018s14740					GH17-CBM43		Callose	Callose degradation			#N/A	#N/A	#N/A	#N/A
Potri.019G037400	-1.48	-1.35	-1.55	-1.34	Cell wall	141	U5FEM9	Uncharacterized protein	POPTR_0019s05340, estExt_fgenesh4_pg.C_LG_XIX0430					GH3		XG	XG modification			#N/A	#N/A	#N/A	#N/A
Potri.T167100		2.02	2.03	2.2	Cell wall	142	B9HWZ4	Uncharacterized protein	POPTR_0010s15320					GH17		Callose	Callose degradation			#N/A	#N/A	#N/A	#N/A
Potri.001G058300	-0.79	-0.74			Cell wall	143														#N/A	#N/A	#N/A	#N/A
Potri.017G050200	2.89	0.96	2.24	1.45	Cell wall	144				AT5G64310		AGP1								#N/A	#N/A	#N/A	#N/A
Potri.009G050300			2.44	2.53	Cell wall	145			POPTR_0009s05490					GH17		Callose	Callose degradation			#N/A	#N/A	#N/A	#N/A
Potri.013G121400	1.27		0.89	1.41	Cell wall. Lignin	1	U5FT36	6a-hydroxymaackiain methyltransferase family protein	POPTR_0013s12580, Pt-OOMT2.15, estExt_fgenesh4_pg.C_2390003		AT4G35160	ASMT	'secondary metabolism.phenylpropanoids'							#N/A	#N/A	#N/A	#N/A
Potri.008G065000			-1.36	-1.44	Cell wall. Lignin	2	B9HHL4	Transferase family protein	POPTR_0008s06520, gw1.VIII.1749.1		AT2G39980	AT2G39980	'secondary metabolism.phenylpropanoids'							#N/A	#N/A	#N/A	#N/A
Potri.010G192400	2.46	1.67	2.52	1.34	Cell wall. Lignin	3	B9HT03	Transferase family protein	POPTR_0010s19980, gw1.X.1848.1		AT2G39980	AT2G39980	'secondary metabolism.phenylpropanoids'							#N/A	#N/A	#N/A	#N/A
Potri.012G144500			-1.58	-1.13	Cell wall. Lignin	4	B9I467	Transferase family protein	POPTR_0012s12890, eugene3.00121077	AT5G23940	AT5G23940	PEL3	'secondary metabolism.phenylpropanoids'							#N/A	#N/A	#N/A	#N/A
Potri.018G105500	3.4	2.58	3.17	2.67	Cell wall. Lignin	5	B9IMC6	Uncharacterized protein	POPTR_0018s11450, POPTR_0018s11440, estExt_fgenesh4_pm.C_LG_XVIII0344, HCQ6	AT5G48930	AT5G48930	HCT	'secondary metabolism.phenylpropanoids'							#N/A	#N/A	#N/A	#N/A
Potri.010G180000		-1.21	-1.03	-1.49	Cell wall. Lignin	6	B9HYH0	Uncharacterized protein	POPTR_0010s18710, POPTR_0010s18720		AT1G65450	GLC	'secondary metabolism.phenylpropanoids'							#N/A	#N/A	#N/A	#N/A
Potri.019G093100	-1.24		-1.27	-1.21	Cell wall. Lignin	7	B9IQS3	Uncharacterized protein	POPTR_0019s12290		AT4G35160	ASMT	'secondary metabolism.phenylpropanoids'							#N/A	#N/A	#N/A	#N/A
Potri.T062200	1.61	1.77	1.91	1.51	Cell wall. Lignin	8	U5GW99	Uncharacterized protein	POPTR_0001s39680				'secondary metabolism.phenylpropanoids'							#N/A	#N/A	#N/A	#N/A
Potri.018G105400	3.65	2.88	4.19	3.42	Cell wall. Lignin	9				AT5G48930	AT5G48930	HCT	'secondary metabolism.phenylpropanoids'							#N/A	#N/A	#N/A	#N/A
Potri.003G057000	1.54		1.53	2.04	Cell wall. Lignin	10					AT5G67150	AT5G67150	'secondary metabolism.phenylpropanoids'							#N/A	#N/A	#N/A	#N/A
Potri.T131600	1.52	1.88		1.47	Cell wall. Lignin	11					AT5G17540	AT5G17540	'secondary metabolism.phenylpropanoids'							#N/A	#N/A	#N/A	#N/A
Potri.T178300	0.94		1.68	0.75	Cell wall. Lignin	12					AT5G42830	AT5G42830	'secondary metabolism.phenylpropanoids'							#N/A	#N/A	#N/A	#N/A
Potri.012G094800			0.74	0.44	Cell wall. Lignin	13	B9I3N0	Uncharacterized protein	POPTR_0012s09650, estExt_fgenesh4_pm.C_LG_XII0345, Ptr4CL9		AT5G63380	AT5G63380	'secondary metabolism.phenylpropanoids.lignin biosynthesis.4CL'							#N/A	#N/A	#N/A	#N/A
Potri.018G070300	-0.56	-0.45			Cell wall. Lignin	14	B9N5I7	Uncharacterized protein	POPTR_0018s06630, estExt_fgenesh4_pm.C_1450034		AT4G26220	CCoAOMT7	'secondary metabolism.phenylpropanoids.lignin biosynthesis.CCoAOMT'							#N/A	#N/A	#N/A	#N/A
Potri.008G136700			1.37	1.39	Cell wall. Lignin	15				AT1G67980	AT1G67980	CCOAMT	'secondary metabolism.phenylpropanoids.lignin biosynthesis.CCoAOMT'							#N/A	#N/A	#N/A	#N/A
Potri.001G303000			1.25	1	Cell wall.lignin	1	U5GVM0	Glycosyltransferase (EC 2.4.1.-)	POPTR_0001s31040, grail3.0017021801	AT4G34131	AT4G34131	UGT73B3	'misc.UDP glucosyl and glucoronyl transferases'	GT1		Lignin	Lignin biosynthesis			#N/A	#N/A	#N/A	#N/A
Potri.005G117500	-1.27		-1.76	-0.86	Cell wall.lignin	2	B9MXJ3	Cytochrome P450 family protein	POPTR_0005s11950, grail3.0057011701, Pt-FAH1.3	AT4G36220	AT4G36220	FAH1	'misc.cytochrome P450'							#N/A	#N/A	#N/A	#N/A
Potri.019G130700		0.83	1.29	1.03	Cell wall.lignin	3	B2Z6P4	Trans-cinnamate 4-hydroxylase (Trans-cinnamate 4-monooxygenase family protein)	POPTR_0019s15110, C4H1, Pt-CYP73.3, grail3.0094002901	AT2G30490	AT2G30490	C4H	'misc.cytochrome P450'							#N/A	#N/A	#N/A	#N/A
Potri.018G146100	2.29	3	3.88	3.84	Cell wall.lignin	4				AT2G30490	AT2G30490	C4H	'misc.cytochrome P450'							#N/A	#N/A	#N/A	#N/A
Potri.003G099700	-1.47	-1.52	-1.65	-0.96	Cell wall.lignin	5	B9GZT7	4-coumarate--CoA ligase family protein	POPTR_0003s09880, Ptr4CL13, fgenesh4_pg.C_LG_III000782		AT4G19010	AT4G19010	'secondary metabolism.phenylpropanoids.lignin biosynthesis.4CL'							#N/A	#N/A	#N/A	#N/A
Potri.004G102000			1.16	0.64	Cell wall.lignin	6	B9H3P7	4-coumarate--CoA ligase family protein	POPTR_0004s10170, Ptr4CL8, estExt_fgenesh4_pm.C_LG_IV0315		AT4G05160	AT4G05160	'secondary metabolism.phenylpropanoids.lignin biosynthesis.4CL'							#N/A	#N/A	#N/A	#N/A
Potri.005G248500	1.29	1.39	1.91	1.58	Cell wall.lignin	7	B9H5E9	4-coumarate--CoA ligase family protein	POPTR_0005s26970, Ptr4CL14, fgenesh4_pg.C_LG_V001627	AT1G20510	AT1G20510	OPCL1	'secondary metabolism.phenylpropanoids.lignin biosynthesis.4CL'							1.67304	1.47479	1.20617	1.43962
Potri.018G094200		2.05	3.45	4.11	Cell wall.lignin	8	B9IM06	4-coumarate-CoA ligase 2 family protein	POPTR_0018s10210, gw1.XVIII.2818.1, Ptr4CL1, POPTR_0018s10220, Pt-4CL1.4	AT3G21240	AT3G21240	4CL2	'secondary metabolism.phenylpropanoids.lignin biosynthesis.4CL'							#N/A	#N/A	#N/A	#N/A
Potri.019G049500	1.6	2.12	2.64	2.91	Cell wall.lignin	9	A9PGE3	4-coumarate-CoA ligase family protein	POPTR_0019s07600, Ptr4CL4, grail3.0099003002, Pt-4CL3.1	AT1G65060	AT1G65060	4CL3	'secondary metabolism.phenylpropanoids.lignin biosynthesis.4CL'							#N/A	#N/A	#N/A	#N/A
Potri.006G169600	1.1		1.37	0.87	Cell wall.lignin	10	U5GBK0	Uncharacterized protein	POPTR_0006s18490, POPTR_0006s18500	AT3G21240	AT3G21240	4CL2	'secondary metabolism.phenylpropanoids.lignin biosynthesis.4CL'							#N/A	#N/A	#N/A	#N/A
Potri.006G169700	1.27	0.79	1.15	0.85	Cell wall.lignin	11	U5G865	Uncharacterized protein	POPTR_0006s18510	AT3G21240	AT3G21240	4CL2	'secondary metabolism.phenylpropanoids.lignin biosynthesis.4CL'							#N/A	#N/A	#N/A	#N/A
Potri.010G057000	0.38		1.5	0.94	Cell wall.lignin	12	B9HTA5	Uncharacterized protein	POPTR_0010s06710, Ptr4CL12, fgenesh4_pg.C_LG_X000472		AT5G63380	AT5G63380	'secondary metabolism.phenylpropanoids.lignin biosynthesis.4CL'							#N/A	#N/A	#N/A	#N/A
Potri.T071600	1.66	1.58	2.52	2.66	Cell wall.lignin	13				AT3G21230	AT1G65060	4CL3, 4CL5	'secondary metabolism.phenylpropanoids.lignin biosynthesis.4CL'							#N/A	#N/A	#N/A	#N/A
Potri.001G307200	-1.3	-1.65	-2.07	-1.25	Cell wall.lignin	14	B9GGU3	Mannitol dehydrogenase 1 family protein	POPTR_0001s31470, Pt-MSACAD1.1, CADL10, estExt_fgenesh4_pg.C_LG_I2533	AT4G39330	AT4G39330	CAD9	'secondary metabolism.phenylpropanoids.lignin biosynthesis.CAD'							#N/A	#N/A	#N/A	#N/A
Potri.006G199100	2.01	1.16	1.37	1.21	Cell wall.lignin	15	B9H9N8	Mannitol dehydrogenase 1 family protein	POPTR_0006s21360, estExt_fgenesh4_pm.C_LG_VI0462, CADL8, Pt-ELI3.1	AT4G37980	AT4G37980	ELI3-1	'secondary metabolism.phenylpropanoids.lignin biosynthesis.CAD'							#N/A	#N/A	#N/A	#N/A
Potri.001G268600	2.45	3.59	3.93	3.33	Cell wall.lignin	16	B9GFP9	Uncharacterized protein	POPTR_0001s27550, CADL9, eugene3.00011775, Pt-CAD.6	AT4G37980	AT4G37990	ELI3-2, ELI3-1	'secondary metabolism.phenylpropanoids.lignin biosynthesis.CAD'							#N/A	#N/A	#N/A	#N/A
Potri.002G018300	0.92		1.81	1.99	Cell wall.lignin	17	A9PHZ1	Uncharacterized protein	POPTR_0002s01990, CADL2, eugene3.00020162	AT4G39330	AT4G39330	CAD9	'secondary metabolism.phenylpropanoids.lignin biosynthesis.CAD'							#N/A	#N/A	#N/A	#N/A
Potri.009G062800	1.63	3.05	3.15	3.12	Cell wall.lignin	18	B9HNN3	Uncharacterized protein	POPTR_0009s06740, Pt-CAD.5, fgenesh4_pg.C_LG_IX000970, CADL7	AT4G37980	AT4G37990	ELI3-2, ELI3-1	'secondary metabolism.phenylpropanoids.lignin biosynthesis.CAD'							#N/A	#N/A	#N/A	#N/A
Potri.009G063100	2.05	3.41	3.21	3.18	Cell wall.lignin	19	B9HNN0	Uncharacterized protein	POPTR_0009s06770	AT4G37980	AT4G37990	ELI3-2, ELI3-1	'secondary metabolism.phenylpropanoids.lignin biosynthesis.CAD'							#N/A	#N/A	#N/A	#N/A
Potri.001G304800			1.32	1.01	Cell wall.lignin	20	A9PEZ1	Caffeoyl-CoA O-methyltransferase family protein (Trans-caffeoyl-CoA 3-O-methyltransferase)	POPTR_0001s31220, CAM2, estExt_fgenesh4_pm.C_LG_I1023	AT4G34050	AT4G34050	CCoAOMT1	'secondary metabolism.phenylpropanoids.lignin biosynthesis.CCoAOMT'							#N/A	#N/A	#N/A	#N/A
Potri.006G126800	1.28	1.81	2.5	2.16	Cell wall.lignin	21	B2Z6R1	Phenylalanine ammonia-lyase (EC 4.3.1.24)	POPTR_0006s12870, PAL3, Pt-PAL1.2, estExt_Genewise1_v1.C_280658	AT2G37040	AT2G37040	PAL1	'secondary metabolism.phenylpropanoids.lignin biosynthesis.PAL'							#N/A	#N/A	#N/A	#N/A
Potri.016G091100	1.2	1.89	2.45	2.35	Cell wall.lignin	22	B2Z6R0	Phenylalanine ammonia-lyase (EC 4.3.1.24)	POPTR_0016s09230, grail3.0004045401, Pt-PAL1.3, PAL4	AT2G37040	AT2G37040	PAL1	'secondary metabolism.phenylpropanoids.lignin biosynthesis.PAL'							#N/A	#N/A	#N/A	#N/A
Potri.011G071100		1.71	2.44	2.35	Cell wall.lignin	23	U5G1G4	Laccase (EC 1.10.3.2) (Benzenediol:oxygen oxidoreductase) (Diphenol oxidase) (Urishiol oxidase)	POPTR_0011s06880	AT5G09360	AT5G48100	TT10, LAC14	'secondary metabolism.simple phenols'	AA1		Lignin	Lignin biosynthesis			#N/A	#N/A	#N/A	#N/A
Potri.015G040400	2.3	2.54	3.64	2.79	Cell wall.lignin	24	B9IEA5	Laccase (EC 1.10.3.2) (Benzenediol:oxygen oxidoreductase) (Diphenol oxidase) (Urishiol oxidase)	POPTR_0015s04370, eugene3.00150380	AT1G18140	AT1G18140	LAC1	'secondary metabolism.simple phenols'	AA1		Lignin	Lignin biosynthesis			#N/A	#N/A	#N/A	#N/A
Potri.015G040600	2.47	2.62	3.61	2.73	Cell wall.lignin	25	U5FP71	Laccase (EC 1.10.3.2) (Benzenediol:oxygen oxidoreductase) (Diphenol oxidase) (Urishiol oxidase)	POPTR_0015s04350	AT1G18140	AT1G18140	LAC1	'secondary metabolism.simple phenols'	AA1		Lignin	Lignin biosynthesis			#N/A	#N/A	#N/A	#N/A
Potri.015G040800	2.52	2.62	3.1	2.3	Cell wall.lignin	26	U5FRM8	Uncharacterized protein (Fragment)	POPTR_0015s04330, gw1.XV.950.1	AT1G18140	AT1G18140	LAC1	'secondary metabolism.simple phenols'	AA1		Lignin	Lignin biosynthesis			#N/A	#N/A	#N/A	#N/A
Potri.005G180700	-0.74	-0.67	-0.72	-0.45	DNA.chromatin	1	B9H7H7	8-oxoguanine-DNA glycosylase family protein	POPTR_0005s20290, gw1.V.5398.1, Pt-OGG1.1	AT1G21710	AT1G21710	OGG1	'DNA.repair'							#N/A	#N/A	#N/A	#N/A
Potri.006G277500	2.28	1.24	1.15	1.21	DNA.chromatin	2	U5G996	Cryptochrome dash family protein	POPTR_0006s29230, fgenesh4_pg.C_scaffold_147000065	AT5G24850	AT5G24850	CRY3	'DNA.repair'							#N/A	#N/A	#N/A	#N/A
Potri.004G041900	-1.1	-0.84	-1.22	-0.87	DNA.chromatin	3	B9H2W4	DNA mismatch repair MutS family protein	POPTR_0004s04200, gw1.IV.3160.1		AT1G65070	AT1G65070	'DNA.repair'							#N/A	#N/A	#N/A	#N/A
Potri.001G101300		0.37	0.49	0.54	DNA.chromatin	4	B9GKF1	DNA repair protein and transcription factor	POPTR_0001s09670, Pt-XPB1.2, fgenesh4_pg.C_LG_I000900	AT5G41370	AT5G41370	XPB1	'DNA.repair'							#N/A	#N/A	#N/A	#N/A
Potri.001G438900	-0.87	-0.59	-0.81	-0.55	DNA.chromatin	5	U5GXJ6	DNA repair protein recA	POPTR_0001s42990, gw1.202.50.1		AT1G79050	RECA1	'DNA.repair'							#N/A	#N/A	#N/A	#N/A
Potri.005G121000	1.28	0.71			DNA.chromatin	6	U5GC04	Hydrolase family protein	POPTR_0005s12300, grail3.0057014501		AT4G36530	AT4G36530	'DNA.repair'							#N/A	#N/A	#N/A	#N/A
Potri.010G175300		-1.84	-1.84	-1.64	DNA.chromatin	7	B9HYD2	Methyladenine glycosylase family protein	POPTR_0010s18270, gw1.X.1347.1		AT3G12710	AT3G12710	'DNA.repair'							#N/A	#N/A	#N/A	#N/A
Potri.018G106900	-0.45	-0.52	-1.15	-0.5	DNA.chromatin	8	B9IMD8	Methyladenine glycosylase family protein	POPTR_0018s11610, eugene3.00180969		AT5G57970	AT5G57970	'DNA.repair'							#N/A	#N/A	#N/A	#N/A
Potri.008G081000		-1.28	-1.24	-1.31	DNA.chromatin	9	A9PFT5	Methyladenine glycosylase family protein	POPTR_0008s08050, gw1.VIII.1335.1		AT5G44680	AT5G44680	'DNA.repair'							#N/A	#N/A	#N/A	#N/A
Potri.006G275700			0.58	0.77	DNA.chromatin	10	B9N6A5	Replication family protein	POPTR_0006s29060, eugene3.01470048	AT2G24490	AT2G24490	RPA2	'DNA.repair'							#N/A	#N/A	#N/A	#N/A
Potri.001G116800	1.88	1.11	0.93	0.77	DNA.chromatin	11	U5GVC3	Uncharacterized protein	POPTR_0001s08030, Pt-PHR1.2, eugene3.01270014	AT1G12370	AT1G12370	PHR1	'DNA.repair'							#N/A	#N/A	#N/A	#N/A
Potri.002G163400	1.03		2.2	1.52	DNA.chromatin	12	B9GQD1	Uncharacterized protein	POPTR_0002s16500, estExt_Genewise1_v1.C_LG_II0755		AT1G01490	AtHMP01	'DNA.repair'							#N/A	#N/A	#N/A	#N/A
Potri.003G152600	0.61		1.51	0.77	DNA.chromatin	13	B9GYE7	Uncharacterized protein	POPTR_0003s15220	AT5G44740	AT5G44740	POLH	'DNA.repair'							#N/A	#N/A	#N/A	#N/A
Potri.003G156500		-1.19	-1.54	-1.48	DNA.chromatin	14	B9GYH6	Uncharacterized protein	POPTR_0003s15520		AT5G44680	AT5G44680	'DNA.repair'							#N/A	#N/A	#N/A	#N/A
Potri.014G139600		0.55	1.13	0.55	DNA.chromatin	15	B9IA26	Uncharacterized protein	POPTR_0014s13570	AT3G26680	AT3G26680	SNM1	'DNA.repair'							#N/A	#N/A	#N/A	#N/A
Potri.006G048000	-0.37		-0.62	-0.41	DNA.chromatin	16	B9H9J7	Uncharacterized protein (Fragment)	POPTR_0006s04660	AT3G10140	AT3G10140	RECA3	'DNA.repair'							#N/A	#N/A	#N/A	#N/A
Potri.001G044400	-0.97	-0.99		-0.74	DNA.chromatin	17					AT1G15970	AT1G15970	'DNA.repair'							#N/A	#N/A	#N/A	#N/A
Potri.004G131600	0.97		1.48	1.78	DNA.chromatin	18	B9H3Z8	DNA helicase (EC 3.6.4.12)	POPTR_0004s13660	AT5G46280	AT5G46280	MCM3	'DNA.synthesis/chromatin structure'							#N/A	#N/A	#N/A	#N/A
Potri.014G121000			1.11	1.25	DNA.chromatin	19	B9I9J1	DNA helicase (EC 3.6.4.12)	POPTR_0014s11610, eugene3.00140663, Pt-PRL.2	AT4G02060	AT4G02060	PRL	'DNA.synthesis/chromatin structure'							#N/A	#N/A	#N/A	#N/A
Potri.018G112800			1.17	1.69	DNA.chromatin	20	B9IMI5	DNA helicase (EC 3.6.4.12)	POPTR_0018s12080	AT2G07690	AT2G07690	MCM5	'DNA.synthesis/chromatin structure'							#N/A	#N/A	#N/A	#N/A
Potri.001G074000			1.08	1.62	DNA.chromatin	21	B9GMZ6	DNA helicase (EC 3.6.4.12)	POPTR_0001s12380, fgenesh4_pm.C_LG_I000239	AT5G44635	AT5G44635	MCM6	'DNA.synthesis/chromatin structure'							#N/A	#N/A	#N/A	#N/A
Potri.009G121500			1.1	1.6	DNA.chromatin	22	B9HRI2	DNA helicase (EC 3.6.4.12)	POPTR_0009s12440	AT2G16440	AT2G16440	MCM4	'DNA.synthesis/chromatin structure'							#N/A	#N/A	#N/A	#N/A
Potri.012G039300			1.12	1.44	DNA.chromatin	23	B9I4W5	DNA polymerase epsilon subunit (EC 2.7.7.7) (DNA polymerase II subunit 2)	POPTR_0012s03640, fgenesh4_pm.C_LG_XII000027	AT5G22110	AT5G22110	DPB2	'DNA.synthesis/chromatin structure'							#N/A	#N/A	#N/A	#N/A
Potri.003G169300			0.63	1.06	DNA.chromatin	24	B9GZN0	DNA primase large subunit family protein (Fragment)	POPTR_0003s16770, estExt_Genewise1_v1.C_LG_III1939		AT1G67320	EMB2813	'DNA.synthesis/chromatin structure'							#N/A	#N/A	#N/A	#N/A
Potri.009G058900			1.06	1.32	DNA.chromatin	25	B9HNR6	DNA topoisomerase 2 (EC 5.99.1.3)	POPTR_0009s06380, eugene3.00091057, Pt-TOP2.3	AT3G23890	AT3G23890	TOPII	'DNA.synthesis/chromatin structure'							#N/A	#N/A	#N/A	#N/A
Potri.006G132600	0.45	0.46		0.42	DNA.chromatin	26	B9MT76	DNA topoisomerase 6 subunit A (EC 5.99.1.3)	POPTR_0006s13490, Pt-RHL2.1, grail3.0028011201	AT5G02820	AT5G02820	RHL2	'DNA.synthesis/chromatin structure'							#N/A	#N/A	#N/A	#N/A
Potri.014G039800	1.65	1.14	1.35	1.06	DNA.chromatin	27	U5FP94	Endonuclease/exonuclease/phosphatase family protein	POPTR_0014s03920, fgenesh4_pm.C_scaffold_40000073	AT1G47510	AT1G47510	5PTASE11	'DNA.synthesis/chromatin structure'							#N/A	#N/A	#N/A	#N/A
Potri.009G054300			0.9	1.46	DNA.chromatin	28	B9HNV8	Origin recognition complex 1 family protein	POPTR_0009s05910, Pt-ORC1.1, gw1.IX.3516.1	AT4G12620	AT4G14700	ORC1A, ORC1B	'DNA.synthesis/chromatin structure'							#N/A	#N/A	#N/A	#N/A
Potri.003G123200	-0.43	-0.34	-0.32		DNA.chromatin	29	B9GWE8	Replication factor C 40 kDa family protein	POPTR_0003s12340, estExt_fgenesh4_pg.C_LG_III1005	AT1G63160	AT1G63160	RFC2	'DNA.synthesis/chromatin structure'							#N/A	#N/A	#N/A	#N/A
Potri.019G025100	-1.31	-0.66	-1.34		DNA.chromatin	30	B9IPF5	SAP domain-containing family protein	POPTR_0019s04180, gw1.XIX.722.1	AT3G04260	AT3G04260	PTAC3	'DNA.synthesis/chromatin structure'							#N/A	#N/A	#N/A	#N/A
Potri.009G032000	-1.53	-0.9	-0.99	-0.85	DNA.chromatin	31	B9HPG4	Telomere-binding family protein	POPTR_0009s03730, gw1.IX.4198.1	AT1G07540	AT1G07540	TRFL2	'DNA.synthesis/chromatin structure'							#N/A	#N/A	#N/A	#N/A
Potri.005G131100	-1.62		-2.56	-1	DNA.chromatin	32	B9H6B3	Transducin family protein (Fragment)	POPTR_0005s13940		AT3G50390	AT3G50390	'DNA.synthesis/chromatin structure'							#N/A	#N/A	#N/A	#N/A
Potri.012G097300		1.18	1.95	1.06	DNA.chromatin	33	B9I3Q9	U5 small nuclear ribonucleoprotein helicase	POPTR_0012s09930, fgenesh4_pg.C_LG_XII000954	AT1G20960	AT1G20960	emb1507	'DNA.synthesis/chromatin structure'							#N/A	#N/A	#N/A	#N/A
Potri.003G088300	0.82	1.08	0.57		DNA.chromatin	34	B9GZW1	Uncharacterized protein	POPTR_0003s08660, POPTR_0003s08650	AT4G18010	AT4G18010	IP5PII	'DNA.synthesis/chromatin structure'							#N/A	#N/A	#N/A	#N/A
Potri.005G212700	-1.56	-1.63	-1.57	-0.97	DNA.chromatin	35	U5GJ58	Uncharacterized protein	POPTR_0005s23440, gw1.V.925.1		AT3G63240	AT3G63240	'DNA.synthesis/chromatin structure'							#N/A	#N/A	#N/A	#N/A
Potri.008G004800	-0.92	-0.69	-1.73	-0.74	DNA.chromatin	36	B9HK33	Uncharacterized protein	POPTR_0008s00540, fgenesh4_pg.C_LG_VIII000033		AT1G51080	AT1G51080	'DNA.synthesis/chromatin structure'							#N/A	#N/A	#N/A	#N/A
Potri.008G143000	1.54	1.29	1.27		DNA.chromatin	37	B9HJP1	Uncharacterized protein	POPTR_0008s14250		AT1G65810	AT1G65810	'DNA.synthesis/chromatin structure'							#N/A	#N/A	#N/A	#N/A
Potri.010G161600	-0.61	-0.46	-1.17	-0.5	DNA.chromatin	38	B9HXM2	Uncharacterized protein	POPTR_0010s16900		AT2G03390	AT2G03390	'DNA.synthesis/chromatin structure'							#N/A	#N/A	#N/A	#N/A
Potri.012G091700	-2.58	-1.59	-3.02	-2.02	DNA.chromatin	39	B9I3J8	Uncharacterized protein	POPTR_0012s09330, fgenesh4_pg.C_LG_XII000894		AT4G24790	AT4G24790	'DNA.synthesis/chromatin structure'							#N/A	#N/A	#N/A	#N/A
Potri.013G070400	-0.53		-0.38	-0.39	DNA.chromatin	40	B9I6F0	Uncharacterized protein	POPTR_0013s06760	AT5G17690	AT5G17690	TFL2	'DNA.synthesis/chromatin structure'							#N/A	#N/A	#N/A	#N/A
Potri.013G114400	-0.92	-0.4	-0.77	-0.33	DNA.chromatin	41	U5FW16	Uncharacterized protein	POPTR_0013s11880		AT1G34380	OEX2	'DNA.synthesis/chromatin structure'							#N/A	#N/A	#N/A	#N/A
Potri.015G088100	-1.51	-1.41	-1.73	-1.29	DNA.chromatin	42	B9IF28	Uncharacterized protein	POPTR_0015s09950		AT4G24790	AT4G24790	'DNA.synthesis/chromatin structure'							#N/A	#N/A	#N/A	#N/A
Potri.001G145900	0.48	0.68			DNA.chromatin	43	U5GSA2	Uncharacterized protein	POPTR_0001s02880, estExt_Genewise1_v1.C_290184	AT4G18010	AT4G18010	IP5PII	'DNA.synthesis/chromatin structure'							#N/A	#N/A	#N/A	#N/A
Potri.003G089600	-0.93	-0.36	-1.33	-0.41	DNA.chromatin	44	U5GM23	Uncharacterized protein	POPTR_0003s08800		AT5G46580	SOT1	'DNA.synthesis/chromatin structure'							#N/A	#N/A	#N/A	#N/A
Potri.004G061700			-0.59	-0.69	DNA.chromatin	45	B9H2E4	Uncharacterized protein	POPTR_0004s06030, eugene3.00040347		AT4G18820	AT4G18820	'DNA.synthesis/chromatin structure'							#N/A	#N/A	#N/A	#N/A
Potri.006G019000	-0.84	-0.63	-0.89		DNA.chromatin	46	B9HD54	Uncharacterized protein	POPTR_0006s01990, gw1.VI.1562.1		AT4G16390	SVR7	'DNA.synthesis/chromatin structure'							#N/A	#N/A	#N/A	#N/A
Potri.008G047200			-0.9	-0.69	DNA.chromatin	47	B9HM17	Uncharacterized protein	POPTR_0008s04690, eugene3.00080411		AT3G55060	AT3G55060	'DNA.synthesis/chromatin structure'							#N/A	#N/A	#N/A	#N/A
Potri.009G004200	-0.92		-1.19	-0.63	DNA.chromatin	48	B9HQQ2	Uncharacterized protein	POPTR_0009s00960		AT3G47490	AT3G47490	'DNA.synthesis/chromatin structure'							#N/A	#N/A	#N/A	#N/A
Potri.009G109500	1.02		1.45	1.1	DNA.chromatin	49	B9HRU2	Uncharacterized protein	POPTR_0009s11270		AT3G18950	AIW1	'DNA.synthesis/chromatin structure'							#N/A	#N/A	#N/A	#N/A
Potri.010G094800			-0.33	-0.3	DNA.chromatin	50	U5G1H1	Uncharacterized protein	POPTR_0010s10490, fgenesh4_pm.C_LG_X000364		AT1G10520	Pol{lambda}	'DNA.synthesis/chromatin structure'							#N/A	#N/A	#N/A	#N/A
Potri.013G034400			-1.71	-1.13	DNA.chromatin	51	U7E2V6	Uncharacterized protein	POPTR_0030s00270, eugene3.00130327		AT1G12700	RPF1	'DNA.synthesis/chromatin structure'							#N/A	#N/A	#N/A	#N/A
Potri.015G070900			1.31	1.32	DNA.chromatin	52	B9IEL7	Uncharacterized protein	POPTR_0015s08220		AT5G50120	AT5G50120	'DNA.synthesis/chromatin structure'							#N/A	#N/A	#N/A	#N/A
Potri.018G093100	-0.52	-0.59	-0.8		DNA.chromatin	53	B9ILZ7	Uncharacterized protein	POPTR_0018s10090, fgenesh4_pg.C_LG_XVIII000807	AT5G57450	AT5G57450	XRCC3	'DNA.synthesis/chromatin structure'							#N/A	#N/A	#N/A	#N/A
Potri.005G197800	1.15	0.79	1.14		DNA.chromatin	54	B9H7X2	Uncharacterized protein (Fragment)	POPTR_0005s21970		AT1G71710	AT1G71710	'DNA.synthesis/chromatin structure'							#N/A	#N/A	#N/A	#N/A
Potri.010G169600			-0.44	-0.3	DNA.chromatin	55	B9HY10	Uracil-DNA glycosylase (UDG) (EC 3.2.2.27)	POPTR_0010s17670	AT3G18630	AT3G18630	UNG	'DNA.synthesis/chromatin structure'							#N/A	#N/A	#N/A	#N/A
Potri.005G258500	-0.44		-0.58	-0.63	DNA.chromatin	56				AT1G20960	AT1G20960	emb1507	'DNA.synthesis/chromatin structure'							#N/A	#N/A	#N/A	#N/A
Potri.008G143100	1.53	1.59	1.09		DNA.chromatin	57			POPTR_0211s00210		AT1G65810	AT1G65810	'DNA.synthesis/chromatin structure'							#N/A	#N/A	#N/A	#N/A
Potri.004G180800	-1.03	-1.03	-1.01		DNA.chromatin	58				AT2G47450	AT2G47450	CAO	'DNA.synthesis/chromatin structure'							-1.21081	-1.21361	-1.19165	-1.12468
Potri.008G143400			1.66	1.48	DNA.chromatin	59					AT1G65810	AT1G65810	'DNA.synthesis/chromatin structure'							#N/A	#N/A	#N/A	#N/A
Potri.013G059500			-0.57	-0.46	DNA.chromatin	60			POPTR_0013s05590, POPTR_0013s05600		AT2G23840		'DNA.synthesis/chromatin structure'							#N/A	#N/A	#N/A	#N/A
Potri.014G083400	-0.55	-0.39			DNA.chromatin	61				AT5G60230	AT5G60230	SEN2	'DNA.synthesis/chromatin structure'							#N/A	#N/A	#N/A	#N/A
Potri.005G116600	-1.64	-1.17	-1.73	-0.64	DNA.chromatin	62	U5GBL2	HISTONE H1-3 family protein	POPTR_0005s11860, grail3.0057010501, HON906, Pt-HIS1.2	AT2G18050		HIS1-3	'DNA.synthesis/chromatin structure.histone'							#N/A	#N/A	#N/A	#N/A
Potri.007G014200	-1.41	-0.67	-1.37		DNA.chromatin	63	A9PCF2	HISTONE H1-3 family protein	POPTR_0007s13930, HON905, grail3.0019029201, Pt-HIS1.1	AT2G18050		HIS1-3	'DNA.synthesis/chromatin structure.histone'							#N/A	#N/A	#N/A	#N/A
Potri.017G129400	-1.51	-0.97	-1.46	-0.69	DNA.chromatin	64	U5FJD9	HMGI/Y family protein	POPTR_0017s02940, HMGA901, estExt_fgenesh4_pm.C_LG_II1050	AT1G14900		HMGA	'DNA.synthesis/chromatin structure.histone'							#N/A	#N/A	#N/A	#N/A
Potri.008G132400	-0.68	-0.54	-0.61		DNA.chromatin	65	B9HJD9	High-mobility-group family protein	POPTR_0008s13170, HMGA903, eugene3.00081237	AT1G14900	AT1G14900	HMGA	'DNA.synthesis/chromatin structure.histone'							#N/A	#N/A	#N/A	#N/A
Potri.002G043100	-0.43		0.6	0.72	DNA.chromatin	66	B9GS56	Histone H1 family protein	POPTR_0002s04410, estExt_fgenesh4_pg.C_LG_II0397, splice, additional, model, HON903				'DNA.synthesis/chromatin structure.histone'							#N/A	#N/A	#N/A	#N/A
Potri.005G219800	-0.53		0.47	0.67	DNA.chromatin	67	U5GJ75	Histone H1 family protein	POPTR_0005s24130, HON904, eugene3.00051269				'DNA.synthesis/chromatin structure.histone'							#N/A	#N/A	#N/A	#N/A
Potri.004G031300	-1.33	-1.09	-1.63		DNA.chromatin	68	B9H1Y2	Histone H2A	POPTR_0004s03100, estExt_fgenesh4_pm.C_LG_IV0058, HTA902	AT4G27230	AT1G08880	H2AXA, HTA2	'DNA.synthesis/chromatin structure.histone'							#N/A	#N/A	#N/A	#N/A
Potri.005G216600	-0.64	-0.68	-1.25	-0.65	DNA.chromatin	69	A9PG14	Histone H2A	POPTR_0005s23810, HTA905, estExt_fgenesh4_pg.C_LG_V1315	AT3G54560	AT3G54560	HTA11	'DNA.synthesis/chromatin structure.histone'							#N/A	#N/A	#N/A	#N/A
Potri.006G082300	-0.69	-0.67	-0.91		DNA.chromatin	70	A9PDX1	Histone H2A	POPTR_0006s08230, estExt_Genewise1_v1.C_LG_VI0741, HTA915	AT5G02560	AT5G02560	HTA12	'DNA.synthesis/chromatin structure.histone'							#N/A	#N/A	#N/A	#N/A
Potri.018G032100	-0.74		-1.06	-0.52	DNA.chromatin	71	B9IKT5	Histone H2A	POPTR_0018s01310, estExt_Genewise1_v1.C_LG_XVIII1463, HTA916	AT1G52740	AT1G52740	HTA9	'DNA.synthesis/chromatin structure.histone'							#N/A	#N/A	#N/A	#N/A
Potri.008G030600	-0.85	-0.91			DNA.chromatin	72	U5G795	Histone H2B	POPTR_0008s03060	AT3G45980	AT5G22880	HTB2, HTB9	'DNA.synthesis/chromatin structure.histone'							#N/A	#N/A	#N/A	#N/A
Potri.002G199900	-1.48	-1.28	-1.4	-0.88	DNA.chromatin	73	B9GSE9	Uncharacterized protein	POPTR_0002s20090, HON908, eugene3.00021808				'DNA.synthesis/chromatin structure.histone'							#N/A	#N/A	#N/A	#N/A
Potri.004G087500		-0.86	-1.88	-1.09	DNA.chromatin	74	U5GER1	Uncharacterized protein	POPTR_0004s08590, HMGA902, estExt_fgenesh4_pg.C_LG_IV0693	AT1G14900		HMGA	'DNA.synthesis/chromatin structure.histone'							#N/A	#N/A	#N/A	#N/A
Potri.010G076800	-1.52	-0.91	-1.14		DNA.chromatin	75	A9PAY1	Uncharacterized protein	POPTR_0010s08740, estExt_fgenesh4_pm.C_LG_X0271, HON901				'DNA.synthesis/chromatin structure.histone'							#N/A	#N/A	#N/A	#N/A
Potri.013G042700	-1.42	-0.94	-0.82		DNA.chromatin	76	B9I5H0	Uncharacterized protein	POPTR_0013s04000, HON902, eugene3.00130421				'DNA.synthesis/chromatin structure.histone'							#N/A	#N/A	#N/A	#N/A
Potri.002G026800	-0.74	-0.48	-0.43		DNA.chromatin	77			POPTR_0002s02830, HTR908, estExt_Genewise1_v1.C_LG_II1922		AT4G40030	H3.3	'DNA.synthesis/chromatin structure.histone'							#N/A	#N/A	#N/A	#N/A
Potri.007G012500	-1.66	-1.08	-1.15		DNA.chromatin	78			POPTR_0007s14090		AT5G59970	AT5G59970	'DNA.synthesis/chromatin structure.histone'							#N/A	#N/A	#N/A	#N/A
Potri.007G013300	-1.32	-1.03	-1.22		DNA.chromatin	79			POPTR_0007s14020, grail3.0019029901, HFO912		AT5G59970	AT5G59970	'DNA.synthesis/chromatin structure.histone'							#N/A	#N/A	#N/A	#N/A
Potri.007G096700	-0.38	-0.41	-0.42	-0.34	DNA.chromatin	80			POPTR_0007s05050, HTR911, grail3.0011011101		AT4G40030	H3.3	'DNA.synthesis/chromatin structure.histone'							#N/A	#N/A	#N/A	#N/A
Potri.008G047500	-0.92	-0.81	-0.74		DNA.chromatin	81			POPTR_0008s04720, estExt_fgenesh4_kg.C_LG_VIII0019, HFO904		AT5G59970	AT5G59970	'DNA.synthesis/chromatin structure.histone'							#N/A	#N/A	#N/A	#N/A
Potri.005G115600	-1.04	-1.14			DNA.chromatin	82					AT5G59970	AT5G59970	'DNA.synthesis/chromatin structure.histone'							#N/A	#N/A	#N/A	#N/A
Potri.007G013500	-1.32	-0.83	-1.23		DNA.chromatin	83			POPTR_0007s14000, HFO909, eugene3.00071206		AT5G59970	AT5G59970	'DNA.synthesis/chromatin structure.histone'							#N/A	#N/A	#N/A	#N/A
Potri.T159500	-0.48		-0.52	0.59	DNA.chromatin	84					AT4G40030	H3.3	'DNA.synthesis/chromatin structure.histone'							#N/A	#N/A	#N/A	#N/A
Potri.T078500	0.57	0.63	0.5		DNA.chromatin	85	U7DYC1	NIN-like protein 2	POPTR_0047s00270		AT3G42170	DAYSLEEPER	'DNA.synthesis/chromatin structure.retrotransposon/transposase.hat-like transposase'							#N/A	#N/A	#N/A	#N/A
Potri.001G075700			-0.88	-0.58	DNA.chromatin	86	B9GN11	Uncharacterized protein	POPTR_0001s12210, eugene3.00010621	AT4G20090		EMB1025	'DNA.synthesis/chromatin structure.retrotransposon/transposase.hat-like transposase'							#N/A	#N/A	#N/A	#N/A
Potri.001G383800	-0.7	-0.47	-0.7	-0.5	DNA.chromatin	87	U5GVK7	Uncharacterized protein	POPTR_0001s39240		AT3G42170	DAYSLEEPER	'DNA.synthesis/chromatin structure.retrotransposon/transposase.hat-like transposase'							#N/A	#N/A	#N/A	#N/A
Potri.016G027700	1.24	0.73	0.78		DNA.chromatin	88	B9IHI8	Uncharacterized protein	POPTR_0016s02770		AT3G42170	DAYSLEEPER	'DNA.synthesis/chromatin structure.retrotransposon/transposase.hat-like transposase'							#N/A	#N/A	#N/A	#N/A
Potri.007G142900	1.3	1.12	1.33		DNA.chromatin	89							'DNA.synthesis/chromatin structure.retrotransposon/transposase.hat-like transposase'							#N/A	#N/A	#N/A	#N/A
Potri.016G026100	1.47	0.66	0.9		DNA.chromatin	90					AT3G42170	DAYSLEEPER	'DNA.synthesis/chromatin structure.retrotransposon/transposase.hat-like transposase'							#N/A	#N/A	#N/A	#N/A
Potri.007G054500			-0.41	-0.39	DNA.chromatin	91	U5G804	ATP-dependent DNA helicase (EC 3.6.4.12)	POPTR_0007s09900				'DNA.unspecified'							#N/A	#N/A	#N/A	#N/A
Potri.010G112500	-0.7		-1.14	-0.69	DNA.chromatin	92	B9HW67	ATP-dependent DNA helicase family protein	POPTR_0010s12280, POPTR_0010s12290, estExt_Genewise1_v1.C_LG_X6520		AT2G01440	RECG	'DNA.unspecified'							#N/A	#N/A	#N/A	#N/A
Potri.009G115500	0.59	0.52	0.69	0.61	DNA.chromatin	93	B9HRN7	Adenylyl cyclase-associated protein	POPTR_0009s11840, Pt-CAP1.2, estExt_Genewise1_v1.C_LG_IX1824	AT4G34490	AT4G34490	CAP1	'DNA.unspecified'							#N/A	#N/A	#N/A	#N/A
Potri.008G074800		0.48	1.25	0.54	DNA.chromatin	94	B9HHW7	Ca(2+)-dependent nuclease family protein	POPTR_0008s07470, eugene3.00080687		AT2G40410	AtCaN2	'DNA.unspecified'							#N/A	#N/A	#N/A	#N/A
Potri.002G237400	1.68		3.07	1.7	DNA.chromatin	95	B9GNF6	DEAD/DEAH box helicase family protein	POPTR_0002s23840, fgenesh4_pg.C_LG_II002378		AT3G02060	AT3G02060	'DNA.unspecified'							#N/A	#N/A	#N/A	#N/A
Potri.004G218300	0.48	0.36	0.65	0.37	DNA.chromatin	96	B9N889	Transmembrane 9 superfamily member	POPTR_0004s22800, eugene3.01630037	AT1G10950	AT1G10950	TMN1	'DNA.unspecified'							#N/A	#N/A	#N/A	#N/A
Potri.012G042300		0.43	0.55	0.68	DNA.chromatin	97	U5FTX4	Transmembrane 9 superfamily member	POPTR_0012s03920, eugene3.00120025		AT1G14670	AT1G14670	'DNA.unspecified'							#N/A	#N/A	#N/A	#N/A
Potri.006G184200	-0.39		-0.38	-0.38	DNA.chromatin	98	B9HB25	Transmembrane 9 superfamily member	POPTR_0006s19780, gw1.VI.593.1		AT2G24170	AT2G24170	'DNA.unspecified'							#N/A	#N/A	#N/A	#N/A
Potri.001G301600	-0.84	-0.68	-1.25	-0.55	DNA.chromatin	99	A9PHS7	Uncharacterized protein	POPTR_0001s30900		AT4G35220	CYCLASE2	'DNA.unspecified'							#N/A	#N/A	#N/A	#N/A
Potri.013G125700	-0.55	-0.44	-1.03	-0.53	DNA.chromatin	100	U5FVR6	Uncharacterized protein	POPTR_0013s12930, POPTR_0013s12940		AT3G52050	OEX1	'DNA.unspecified'							#N/A	#N/A	#N/A	#N/A
Potri.013G145400	0.81	0.38			DNA.chromatin	101	A9P928	Uncharacterized protein	POPTR_0013s14170, estExt_fgenesh4_pm.C_LG_XIII0424	AT4G28190	AT4G28190	ULT1	'DNA.unspecified'							#N/A	#N/A	#N/A	#N/A
Potri.002G215700	-0.41	-0.54			DNA.chromatin	102	U5GQH1	Uncharacterized protein	POPTR_0002s22490, eugene3.00001978		AT2G48100	AT2G48100	'DNA.unspecified'							#N/A	#N/A	#N/A	#N/A
Potri.011G116000			1.35	1.33	DNA.chromatin	103	B9HZR8	Uncharacterized protein	POPTR_0011s11670, fgenesh4_pm.C_LG_XI000283	AT4G13870	AT3G12410	AT3G12410, WRNEXO	'DNA.unspecified'							#N/A	#N/A	#N/A	#N/A
Potri.015G041400	0.81	0.86		0.97	DNA.chromatin	104	B9IE96	Uncharacterized protein (Fragment)	POPTR_0015s04270		AT1G18090	AT1G18090	'DNA.unspecified'							#N/A	#N/A	#N/A	#N/A
Potri.017G039400	2.61	2.35	3.7	2.49	DNA.chromatin	105	B9MXW3	Zinc finger family protein	POPTR_0017s06670, eugene3.00640035		AT3G21890	BBX31	'DNA.unspecified'							#N/A	#N/A	#N/A	#N/A
Potri.001G269700			0.82	1.2	DNA.chromatin	106	B9GFQ6	GAMMA RESPONSE 1 family protein	POPTR_0001s27650, Pt-GR1.2, eugene3.00011781	AT3G52115	AT3G52115	GR1								#N/A	#N/A	#N/A	#N/A
Potri.001G101600		-0.95	-1.19	-1.02	DNA.chromatin	107	B9GKF4	Uncharacterized protein	POPTR_0001s09640, estExt_Genewise1_v1.C_LG_I8875		AT1G75060	AFR1								#N/A	#N/A	#N/A	#N/A
Potri.001G330100			-0.7	-0.63	DNA.chromatin	108	U5GVS6	Uncharacterized protein	POPTR_0001s33770		AT3G01920	AT3G01920								#N/A	#N/A	#N/A	#N/A
Potri.004G190200	-0.64	-0.75	-1.03		DNA.chromatin	109	A9PBC2	Uncharacterized protein	POPTR_0004s20150, eugene3.00660047		AT1G08390	RMI2								#N/A	#N/A	#N/A	#N/A
Potri.005G130800	-0.47		-0.61	-0.42	DNA.chromatin	110	B9H6B0	Uncharacterized protein	POPTR_0005s13910		AT4G37210	NASP								#N/A	#N/A	#N/A	#N/A
Potri.005G164300			-0.41	-0.44	DNA.chromatin	111	B9H727	Uncharacterized protein	POPTR_0005s17140		AT1G34770	NSE3								#N/A	#N/A	#N/A	#N/A
Potri.009G006200	-0.81	-0.51			DNA.chromatin	112	B9HQN6	Uncharacterized protein	POPTR_0009s01180		AT2G28130	ASAP1								#N/A	#N/A	#N/A	#N/A
Potri.010G045200	-0.64	-0.72	-1.81	-1.19	DNA.chromatin	113	B9HTU3	Uncharacterized protein	POPTR_0010s05540		AT1G10690	SMR8								#N/A	#N/A	#N/A	#N/A
Potri.015G090700			-0.47	-0.5	DNA.chromatin	114	B9IF56	Uncharacterized protein	POPTR_0015s10240	AT3G48470	AT3G48470	EMB2423								#N/A	#N/A	#N/A	#N/A
Potri.007G012700	-1.02	-0.86	-0.69		DNA.chromatin	115	B9HFL2	Uncharacterized protein	POPTR_0007s14070, estExt_Genewise1_v1.C_LG_VII3934	AT5G45600		GAS41								#N/A	#N/A	#N/A	#N/A
Potri.019G104500		0.95	1.45	1.22	Development	1	U5FEW5	Uncharacterized protein	POPTR_0019s13550, fgenesh4_pg.C_scaffold_120000051	AT4G28190	AT4G28190	ULT1	'DNA.unspecified'							#N/A	#N/A	#N/A	#N/A
Potri.001G098100	1.7		1.67	0.96	Development	2	B9GKC3	Uncharacterized protein	POPTR_0001s09990, fgenesh4_pg.C_LG_I000871		AT2G46150	AT2G46150	'development.late embryogenesis abundant'							#N/A	#N/A	#N/A	#N/A
Potri.001G208000	0.72		0.61	0.66	Development	3	U5GQN2	Uncharacterized protein	POPTR_0001s21530		AT2G01080	AT2G01080	'development.late embryogenesis abundant'							#N/A	#N/A	#N/A	#N/A
Potri.006G112800		1.07	1.1	1.35	Development	4	B9MTS4	Uncharacterized protein	POPTR_0006s11350, fgenesh4_pg.C_scaffold_28000315		AT3G54200	NHL39	'development.late embryogenesis abundant'							#N/A	#N/A	#N/A	#N/A
Potri.006G159400	-0.6	-0.38			Development	5	B9N7B3	Uncharacterized protein	POPTR_0006s16220, estExt_fgenesh4_pm.C_1570006		AT4G13270	AT4G13270	'development.late embryogenesis abundant'							#N/A	#N/A	#N/A	#N/A
Potri.001G180600			-0.81	-0.99	Development	6	B9GEL9	Uncharacterized protein	POPTR_0001s18090		AT1G52330	AT1G52330	'development.late embryogenesis abundant'							#N/A	#N/A	#N/A	#N/A
Potri.001G218400	-0.65	-0.61	-1.59		Development	7	B9GI01	Uncharacterized protein	POPTR_0001s22600, estExt_Genewise1_v1.C_LG_I0659		AT3G44380	AT3G44380	'development.late embryogenesis abundant'							#N/A	#N/A	#N/A	#N/A
Potri.004G180900	2.26		1.68	0.92	Development	8	B9H1N7	Uncharacterized protein	POPTR_0004s18760		AT2G41990	CC3	'development.late embryogenesis abundant'							#N/A	#N/A	#N/A	#N/A
Potri.004G234500			-0.84	-0.96	Development	9	B9N0N8	Uncharacterized protein	POPTR_0004s24260		AT5G45320	AT5G45320	'development.late embryogenesis abundant'							#N/A	#N/A	#N/A	#N/A
Potri.001G098200	-1.22	-1.22	-1.75	-0.94	Development	10	U5GP66	Uncharacterized protein (Fragment)	POPTR_0001s09980		AT1G64065	AT1G64065	'development.late embryogenesis abundant'							#N/A	#N/A	#N/A	#N/A
Potri.T165600	-0.64	-0.46	-0.85		Development	11	U5GHP4	Uncharacterized protein (Fragment)	POPTR_0003s01640		AT2G01080	AT2G01080	'development.late embryogenesis abundant'							#N/A	#N/A	#N/A	#N/A
Potri.008G197000		0.67	1.02	0.46	Development	12	B9HM86	SQUAMOSA PROMOTER BINDING protein-LIKE 7	POPTR_0008s20160, Pt-SPL7.2, estExt_fgenesh4_pm.C_LG_VIII0830	AT5G18830	AT5G18830	SPL7	'development.squamosa promoter binding like (SPL)'							#N/A	#N/A	#N/A	#N/A
Potri.010G154300	1.59		1.6	0.76	Development	13	B9HXH7	Squamosa promoter-binding protein-like 6	POPTR_0010s16400, fgenesh4_pg.C_LG_X001404		AT1G69170	SPL6	'development.squamosa promoter binding like (SPL)'							#N/A	#N/A	#N/A	#N/A
Potri.001G058600	-1.04	-0.65	-0.43	-0.83	Development	14	B9GMM7	Uncharacterized protein	POPTR_0001s13630		AT5G50570	SPL13A	'development.squamosa promoter binding like (SPL)'							#N/A	#N/A	#N/A	#N/A
Potri.003G172600	-0.65	-0.42	-0.6	-0.78	Development	15	B9GZY4	Uncharacterized protein	POPTR_0003s17120	AT5G43270	AT5G43270	SPL2	'development.squamosa promoter binding like (SPL)'							#N/A	#N/A	#N/A	#N/A
Potri.008G098600	-0.65		-0.49	-0.58	Development	16	B9HIH2	Uncharacterized protein	POPTR_0008s09810	AT2G47070	AT3G60030	SPL12, SPL1	'development.squamosa promoter binding like (SPL)'							#N/A	#N/A	#N/A	#N/A
Potri.018G149900	0.44		0.75	0.45	Development	17	U5FGJ8	Uncharacterized protein	POPTR_0018s14680	AT5G43270	AT5G43270	SPL2	'development.squamosa promoter binding like (SPL)'							#N/A	#N/A	#N/A	#N/A
Potri.007G047200	-0.68	-0.68	-1.18	-0.76	Development	18	B9HH90	Cupin family protein	POPTR_0007s10690, estExt_Genewise1_v1.C_LG_VII2866		AT1G07750	AT1G07750	'development.storage proteins'							#N/A	#N/A	#N/A	#N/A
Potri.007G040300	1.22	0.9	1.19	1.15	Development	19	U5G8C7	Patatin (EC 3.1.1.-)	POPTR_0007s11370	AT2G26560	AT2G26560	PLA2A	'development.storage proteins'							4.57192	5.24926	2.99655	3.88233
Potri.008G040500	-1.44		-0.96	-0.99	Development	20	B9HLL9	Patatin (EC 3.1.1.-)	POPTR_0008s04030, estExt_fgenesh4_pg.C_LG_VIII0311	AT2G39220	AT2G39220	PLP6	'development.storage proteins'							#N/A	#N/A	#N/A	#N/A
Potri.010G221700			-1.18	-0.9	Development	21	B9HUE5	Patatin (EC 3.1.1.-)	POPTR_0010s22850, eugene3.00102158	AT2G39220	AT2G39220	PLP6	'development.storage proteins'							#N/A	#N/A	#N/A	#N/A
Potri.014G033400	1.61		3.38	3.15	Development	22	U5FRF0	Patatin (EC 3.1.1.-)	POPTR_0014s03280, POPTR_0014s03270	AT2G26560	AT2G26560	PLA2A	'development.storage proteins'							4.57192	5.24926	2.99655	3.88233
Potri.014G033600	1.79	2.61	4.17	3.93	Development	23	U5FP19	Patatin (EC 3.1.1.-)	POPTR_0014s03290	AT2G26560	AT2G26560	PLA2A	'development.storage proteins'							4.57192	5.24926	2.99655	3.88233
Potri.014G033900			2.97	2.4	Development	24	U5FNM7	Patatin (EC 3.1.1.-)	POPTR_0014s03320	AT2G26560	AT2G26560	PLA2A	'development.storage proteins'							4.57192	5.24926	2.99655	3.88233
Potri.014G034000			2.94	1.75	Development	25	U5FRF3	Patatin (EC 3.1.1.-)	POPTR_0014s03330	AT2G26560	AT2G26560	PLA2A	'development.storage proteins'							4.57192	5.24926	2.99655	3.88233
Potri.007G040400	0.51	0.77	0.53	0.6	Development	26	B9HE67	Patatin (EC 3.1.1.-)	POPTR_0007s11360, estExt_fgenesh4_pm.C_LG_VII0345	AT2G26560	AT2G26560	PLA2A	'development.storage proteins'							4.57192	5.24926	2.99655	3.88233
Potri.017G134000			1.73	1.18	Development	27	U7DYN4	Patatin (EC 3.1.1.-)	POPTR_0202s00220	AT2G26560	AT2G26560	PLA2A	'development.storage proteins'							4.57192	5.24926	2.99655	3.88233
Potri.001G402600	1.11	2.74	4.13	3.38	Development	28	A9P9T4	Uncharacterized protein	POPTR_0001s41300, eugene3.01070077		AT1G07750	AT1G07750	'development.storage proteins'							#N/A	#N/A	#N/A	#N/A
Potri.014G033500	1.7	1.49	2.66	2.66	Development	29				AT2G26560	AT2G26560	PLA2A	'development.storage proteins'							4.57192	5.24926	2.99655	3.88233
Potri.T095800			1.45	1.91	Development	30				AT2G26560	AT2G26560	PLA2A	'development.storage proteins'							4.57192	5.24926	2.99655	3.88233
Potri.002G155300	1.35	2.02	3.26	2.93	Development	31	B9GPW6	BON association protein 1	POPTR_0002s15670, eugene3.00021443, Pt-BAP2.1	AT2G45760	AT2G45760	BAP2	'development.unspecified'							#N/A	#N/A	#N/A	#N/A
Potri.013G013800		0.98	1.02	1.67	Development	32	B9I7C0	Bidirectional sugar transporter SWEET	POPTR_0013s01540		AT4G15920	SWEET17	'development.unspecified'							#N/A	#N/A	#N/A	#N/A
Potri.003G143100			1.81	1.17	Development	33	B9GXT7	Bidirectional sugar transporter SWEET	POPTR_0003s14310		AT4G10850	SWEET7	'development.unspecified'							#N/A	#N/A	#N/A	#N/A
Potri.012G103200	-1.26		-2.06	-2.08	Development	34	U5FZJ7	Bidirectional sugar transporter SWEET (Fragment)	POPTR_0012s10500		AT5G50790	SWEET10	'development.unspecified'							#N/A	#N/A	#N/A	#N/A
Potri.013G013900			3.29	2.13	Development	35	B9I7C1	Bidirectional sugar transporter SWEET (Fragment)	POPTR_0013s01550		AT4G15920	SWEET17	'development.unspecified'							#N/A	#N/A	#N/A	#N/A
Potri.006G136900	-0.78	-0.71	-0.53		Development	36	B9MT38	CAAX amino terminal protease family protein	POPTR_0006s13910, fgenesh4_pg.C_scaffold_28000065		AT2G03140	AT2G03140	'development.unspecified'							#N/A	#N/A	#N/A	#N/A
Potri.008G133800	0.58	0.53		0.51	Development	37	B9HJF5	Calcium binding family protein	POPTR_0008s13330, Pt-CABP1.1, estExt_fgenesh4_pg.C_LG_VIII1184		AT1G70670	CLO4	'development.unspecified'							#N/A	#N/A	#N/A	#N/A
Potri.010G107900	-1.17	-1.02	-1.41	-0.83	Development	38	B9HW27	Calcium binding family protein	POPTR_0010s11820, Pt-CABP1.2, estExt_Genewise1_v1.C_LG_X6417		AT1G70670	CLO4	'development.unspecified'							#N/A	#N/A	#N/A	#N/A
Potri.016G059700	-0.96	-0.6	-0.65	-0.7	Development	39	B9IIA7	E3 ubiquitin-protein ligase (EC 2.3.2.27)	POPTR_0016s05970	AT3G58040	AT3G58040	SINAT2	'development.unspecified'							#N/A	#N/A	#N/A	#N/A
Potri.003G198600	0.49		0.78	0.39	Development	40	A9PB73	E3 ubiquitin-protein ligase (EC 2.3.2.27)	POPTR_0003s19820, estExt_Genewise1_v1.C_LG_III0871		AT3G61790	SINAT3	'development.unspecified'							#N/A	#N/A	#N/A	#N/A
Potri.006G042200	1.86	2.22	3.6	2.87	Development	41	B9H953	Embryo-abundant family protein	POPTR_0006s04060, grail3.0024027701		AT2G41380	AT2G41380	'development.unspecified'							#N/A	#N/A	#N/A	#N/A
Potri.013G115000	1.14	0.99	2.06	1.32	Development	42	U5FSE2	Esterase/lipase/thioesterase family protein	POPTR_0013s11940, gw1.459.3.1		AT1G34340	AT1G34340	'development.unspecified'							#N/A	#N/A	#N/A	#N/A
Potri.010G179700	-1.46	-1.41	-2.21	-2.43	Development	43	B9HYG9	Flowering locus T family protein	POPTR_0010s18680, Pt-PNFT3.2, fgenesh4_pg.C_scaffold_1444000001	AT1G65480	AT1G65480	FT	'development.unspecified'							#N/A	#N/A	#N/A	#N/A
Potri.016G037400	0.36	0.38			Development	44	B9IHR8	Glycine-rich family protein	POPTR_0016s03690, eugene3.00160311	AT3G56990	AT3G56990	EDA7	'development.unspecified'							-0.622293	-0.690844	0.0197444	-0.0451941
Potri.016G014900	-0.79	-1.34	-1.18	-0.82	Development	45	B9IH92	IQ domain-containing family protein	POPTR_0016s01660, eugene3.00160096	AT1G12060	AT1G12060	BAG5	'development.unspecified'							#N/A	#N/A	#N/A	#N/A
Potri.008G002300			-0.69	-0.57	Development	46	B9HK05	Katanin p80 WD40 repeat-containing subunit B1 homolog	POPTR_0008s00290, fgenesh4_pm.C_LG_VIII000002		AT5G08390	KTN80.3	'development.unspecified'							#N/A	#N/A	#N/A	#N/A
Potri.008G063600	-0.68	-0.54	-0.89	-0.53	Development	47	A9PDK3	LIM domain-containing family protein	POPTR_0008s06400, estExt_fgenesh4_pm.C_LG_VIII0239		AT3G55770	WLIM2b	'development.unspecified'							#N/A	#N/A	#N/A	#N/A
Potri.013G161700	-0.51		-0.38	-0.45	Development	48	B9I796	Light-mediated development protein DET1	POPTR_0013s15750, Pt-DET1.1, fgenesh4_pm.C_LG_XIII000489	AT4G10180	AT4G10180	DET1	'development.unspecified'							#N/A	#N/A	#N/A	#N/A
Potri.004G188400	-0.59	-0.87	-0.7	-0.73	Development	49	B9MYJ9	Membrane Occupation and Recognition Nexus repeat-containing family protein	POPTR_0004s19990	AT5G22640	AT5G22640	emb1211	'development.unspecified'							#N/A	#N/A	#N/A	#N/A
Potri.009G149100	-0.93	-0.6	-1.08	-0.56	Development	50	B9HQL7	Membrane Occupation and Recognition Nexus repeat-containing family protein	POPTR_0009s15130, fgenesh4_pm.C_LG_IX000098	AT5G22640	AT5G22640	emb1211	'development.unspecified'							#N/A	#N/A	#N/A	#N/A
Potri.001G404100		2.13	3.08	2.52	Development	51	B9N1K9	No apical meristem family protein	POPTR_0001s41460, Pt-ATNAC3.1, fgenesh4_pg.C_scaffold_107000083	AT4G27410	AT4G27410	RD26	'development.unspecified'							#N/A	#N/A	#N/A	#N/A
Potri.003G166500			-0.4	-0.51	Development	52	B9GZC3	No apical meristem family protein	POPTR_0003s16490, estExt_fgenesh4_pm.C_LG_III0561, NAC052	AT5G13180	AT5G13180	NAC083	'development.unspecified'							#N/A	#N/A	#N/A	#N/A
Potri.004G038000	-1.9	-0.67	-1.31		Development	53	B9H255	No apical meristem family protein	POPTR_0004s03820, NAC005, grail3.0093008801	AT1G61110	AT1G61110	NAC025	'development.unspecified'							#N/A	#N/A	#N/A	#N/A
Potri.009G141600	1.84	1.02	1.78		Development	54	B9HQZ3	No apical meristem family protein	POPTR_0009s14370, fgenesh4_pg.C_LG_IX000258, NAC072	AT2G17040	AT2G17040	NAC036	'development.unspecified'							4.67792	4.53093	3.77534	3.67278
Potri.003G012300	1.17	0.63	1.11	0.85	Development	55	B9MWL6	Nodulin family protein	POPTR_0003s02330, eugene3.00440011		AT1G80530	AT1G80530	'development.unspecified'							#N/A	#N/A	#N/A	#N/A
Potri.004G215600		-0.97	-0.9	-0.86	Development	56	A9PFI6	Nodulin family protein	POPTR_0004s22540, estExt_fgenesh4_pg.C_1630016		AT2G28120	OTU1	'development.unspecified'							#N/A	#N/A	#N/A	#N/A
Potri.009G006400		-2.48	-1.73	-1.49	Development	57	B9HQN5	Nodulin family protein	POPTR_0009s01190, fgenesh4_pg.C_LG_IX001492		AT2G28120	OTU1	'development.unspecified'							#N/A	#N/A	#N/A	#N/A
Potri.009G132700	1.21	2.69	4.34	3.55	Development	58	B9HR80	Nodulin family protein	POPTR_0009s13530, eugene3.00090357		AT4G34950	MFS1	'development.unspecified'							#N/A	#N/A	#N/A	#N/A
Potri.012G098900	1.04	0.66		0.51	Development	59	B9I3S4	Nodulin family protein	POPTR_0012s10080, gw1.XII.1688.1		AT5G14120	AT5G14120	'development.unspecified'							#N/A	#N/A	#N/A	#N/A
Potri.013G154000	2.54	1.14			Development	60	B9I6U8	Nodulin-related family protein	POPTR_0013s15010, fgenesh4_pm.C_LG_XIII000459		AT2G30300	AT2G30300	'development.unspecified'							#N/A	#N/A	#N/A	#N/A
Potri.001G103300	-1.15	-0.65	-0.93		Development	61	B9GKG9	PIGMENT DEFECTIVE EMBRYO family protein	POPTR_0001s09480, Pt-PDE316.1, fgenesh4_pg.C_LG_I000919	AT1G63680	AT1G63680	MURE	'development.unspecified'							#N/A	#N/A	#N/A	#N/A
Potri.013G047000	-0.88	-0.72	-1.49	-0.45	Development	62	U5FWH8	Pentatricopeptide repeat-containing family protein	POPTR_0013s04410, eugene3.00130463		AT3G04760	AT3G04760	'development.unspecified'							#N/A	#N/A	#N/A	#N/A
Potri.017G036400			-1.49	-1.09	Development	63	U5FMY6	Pentatricopeptide repeat-containing family protein	POPTR_0017s06420, fgenesh4_pg.C_scaffold_64000051	AT3G18110	AT3G18110	EMB1270	'development.unspecified'							#N/A	#N/A	#N/A	#N/A
Potri.017G070800			-0.96	-0.4	Development	64	B9IJL3	Pentatricopeptide repeat-containing family protein	POPTR_0017s10700, gw1.XVII.637.1		AT3G46610	LPE1	'development.unspecified'							#N/A	#N/A	#N/A	#N/A
Potri.015G066400	0.83		1.1	0.5	Development	65	B9IEH2	Pentatricopeptide repeat-containing family protein	POPTR_0015s07760, fgenesh4_pg.C_LG_XV000417		AT1G18900		'development.unspecified'							#N/A	#N/A	#N/A	#N/A
Potri.005G082400	-0.74	-0.45	-0.61	-0.42	Development	66	B9H590	Pentatricopeptide repeat-containing family protein (Fragment)	POPTR_0005s08410	AT4G39620	AT4G39620	EMB2453	'development.unspecified'							#N/A	#N/A	#N/A	#N/A
Potri.011G032900	-0.61	-0.39	-0.92	-0.34	Development	67	A9PEJ2	Plastid developmental protein DAG	POPTR_0011s03550, estExt_Genewise1_v1.C_LG_XI2343		AT1G11430	MORF9	'development.unspecified'							#N/A	#N/A	#N/A	#N/A
Potri.002G144200			-0.66	-0.39	Development	68	B9GPC6	Scarecrow transcription factor family protein	POPTR_0002s14500, gw1.II.1043.1, GRAS58	AT4G00150	AT4G00150	HAM3	'development.unspecified'							#N/A	#N/A	#N/A	#N/A
Potri.005G078600	-0.9	-0.71	-1.73		Development	69	B9H557	Senescence-associated family protein	POPTR_0005s08040, estExt_fgenesh4_pg.C_LG_V0184		AT1G78020	FLZ6	'development.unspecified'							#N/A	#N/A	#N/A	#N/A
Potri.006G150400	-0.7	-1.05	-1.37	-0.81	Development	70	A9PAZ7	Senescence-associated family protein	POPTR_0006s15490, grail3.0112005901	AT2G19580	AT2G19580	TET2	'development.unspecified'							#N/A	#N/A	#N/A	#N/A
Potri.009G015100	-0.8	-0.51	-0.87	-0.48	Development	71	A9PGY6	Senescence-associated family protein	POPTR_0009s02050, POPTR_0009s02060, estExt_fgenesh4_pm.C_LG_IX0680	AT3G45600	AT3G45600	TET3	'development.unspecified'							#N/A	#N/A	#N/A	#N/A
Potri.014G131300	2.04	1.99	1.93	1.95	Development	72	B9I9T3	Senescence-associated family protein	POPTR_0014s12590, eugene3.00140757		AT2G21045	HAC1	'development.unspecified'							#N/A	#N/A	#N/A	#N/A
Potri.018G099800			0.93	0.85	Development	73	B9IM71	Senescence-associated family protein	POPTR_0018s10880, gw1.XVIII.3026.1	AT2G23810	AT2G23810	TET8	'development.unspecified'							#N/A	#N/A	#N/A	#N/A
Potri.002G140300	-1.47	-1.08	-1.73		Development	74	B9GP89	Senescence-associated family protein	POPTR_0002s14120, eugene3.00021295		AT5G47060	AT5G47060	'development.unspecified'							#N/A	#N/A	#N/A	#N/A
Potri.006G139200		0.42	0.5	0.41	Development	75	U5G769	Senescence-associated family protein	POPTR_0006s14140, eugene3.00280052		AT5G20700	AT5G20700	'development.unspecified'							#N/A	#N/A	#N/A	#N/A
Potri.008G219800			-0.85	-0.89	Development	76	B9N033	Senescence-associated family protein	POPTR_0008s22470, estExt_fgenesh4_pg.C_770103		AT5G49120	AT5G49120	'development.unspecified'							#N/A	#N/A	#N/A	#N/A
Potri.010G232400	0.88	0.8	1.4	0.93	Development	77	B9HUX2	Transducin family protein	POPTR_0010s23870, eugene3.00102274	AT3G52190	AT3G52190	PHF1	'development.unspecified'							#N/A	#N/A	#N/A	#N/A
Potri.011G156900			0.43	0.4	Development	78	B9I0X0	Transducin family protein	POPTR_0011s16030, estExt_fgenesh4_pg.C_LG_XI1348	AT1G73720	AT1G73720	SMU1	'development.unspecified'							#N/A	#N/A	#N/A	#N/A
Potri.013G116900	0.39	0.49	0.36		Development	79	U5FXX5	Transducin family protein	POPTR_0013s12120, gw1.41.136.1		AT1G71840	AT1G71840	'development.unspecified'							#N/A	#N/A	#N/A	#N/A
Potri.014G136000	-0.75	-0.37	-0.61		Development	80	B9I9Z2	Transducin family protein	POPTR_0014s13180, eugene3.00140822		AT4G03020	AT4G03020	'development.unspecified'							#N/A	#N/A	#N/A	#N/A
Potri.005G074400			-0.64	-0.86	Development	81	B9H4T0	Transducin family protein	POPTR_0005s07580, gw1.V.2788.1		AT2G19540	HTD1	'development.unspecified'							#N/A	#N/A	#N/A	#N/A
Potri.001G179700	-0.58		-0.67	-0.73	Development	82	B9GEL0	Uncharacterized protein	POPTR_0001s17990, estExt_fgenesh4_pg.C_LG_I1151		AT5G11460	FLZ10	'development.unspecified'							#N/A	#N/A	#N/A	#N/A
Potri.001G204700	-0.54	-0.53	-0.78		Development	83	B9GFA5	Uncharacterized protein	POPTR_0001s21170		AT1G80530	AT1G80530	'development.unspecified'							#N/A	#N/A	#N/A	#N/A
Potri.001G220300	-1.1	-0.67	-1.26	-0.55	Development	84	B9GI17	Uncharacterized protein	POPTR_0001s22750		AT3G59040	PPR287	'development.unspecified'							#N/A	#N/A	#N/A	#N/A
Potri.001G329100		0.53	0.88	0.95	Development	85	B9GJV2	Uncharacterized protein	POPTR_0001s33670		AT3G01930	AT3G01930	'development.unspecified'							#N/A	#N/A	#N/A	#N/A
Potri.001G355500	-0.69	-0.65	-1.28	-0.99	Development	86	B9GJ34	Uncharacterized protein	POPTR_0001s36550		AT3G14770	SWEET2	'development.unspecified'							#N/A	#N/A	#N/A	#N/A
Potri.001G383000		0.78	0.89	0.97	Development	87	B9GHF2	Uncharacterized protein	POPTR_0001s39200		AT3G14770	SWEET2	'development.unspecified'							#N/A	#N/A	#N/A	#N/A
Potri.001G456000	-1.76		-1.26	-1.11	Development	88	B9GJL5	Uncharacterized protein	POPTR_0001s46020				'development.unspecified'							#N/A	#N/A	#N/A	#N/A
Potri.002G075400	-1.46	-0.71	-2.03	-1.01	Development	89	U5GKW2	Uncharacterized protein	POPTR_0002s07600		AT1G76980	AT1G76980	'development.unspecified'							#N/A	#N/A	#N/A	#N/A
Potri.002G120600	0.45	0.53	0.49	0.72	Development	90	U5GL77	Uncharacterized protein	POPTR_0002s12150	AT4G24220	AT4G24220	VEP1	'development.unspecified'							0.493756	0.696117	0.284652	0.348442
Potri.002G144700			-0.41	-0.43	Development	91	B9GPD0	Uncharacterized protein	POPTR_0002s14550	AT4G00150	AT4G00150	HAM3	'development.unspecified'							#N/A	#N/A	#N/A	#N/A
Potri.002G182000			-1.37	-1.44	Development	92	U5GLQ9	Uncharacterized protein	POPTR_0002s18290	AT4G35580	AT4G35580	NTL9	'development.unspecified'							#N/A	#N/A	#N/A	#N/A
Potri.003G174200	1.85	1.35	2.11	1.81	Development	93	B9GZZ7	Uncharacterized protein	POPTR_0003s17280		AT2G33205	AT2G33205	'development.unspecified'							#N/A	#N/A	#N/A	#N/A
Potri.003G222900	-0.59		-0.83	-0.4	Development	94	B9GXX5	Uncharacterized protein	POPTR_0003s20820		AT4G26370	AT4G26370	'development.unspecified'							#N/A	#N/A	#N/A	#N/A
Potri.004G013300	-0.41	-0.49	-0.85	-0.44	Development	95	B9H106	Uncharacterized protein	POPTR_0004s01330, eugene3.00040014	AT3G53700	AT3G53700	MEE40	'development.unspecified'							#N/A	#N/A	#N/A	#N/A
Potri.004G044100	0.49	0.94	1.49	0.91	Development	96	B9H2U4	Uncharacterized protein	POPTR_0004s04400, estExt_Genewise1_v1.C_LG_IV3066		AT1G28240	MUCI70	'development.unspecified'							#N/A	#N/A	#N/A	#N/A
Potri.004G076200	1.59	1.47	1.79	1.77	Development	97	B9H3J2	Uncharacterized protein	POPTR_0004s07460, estExt_Genewise1_v1.C_LG_IV3894		AT3G02720	DJ1D	'development.unspecified'							#N/A	#N/A	#N/A	#N/A
Potri.004G184000		-1.32	-1.63	-1.69	Development	98	A9PEW1	Uncharacterized protein	POPTR_0004s19470, estExt_fgenesh4_pm.C_LG_IV0578				'development.unspecified'							#N/A	#N/A	#N/A	#N/A
Potri.005G066200	1.91	1.98	2.09	1.38	Development	99	U5GGW4	Uncharacterized protein	POPTR_0005s06730		AT5G10830		'development.unspecified'							#N/A	#N/A	#N/A	#N/A
Potri.005G106400	-0.78	-0.66	-1.55	-0.92	Development	100	U5GBA4	Uncharacterized protein	POPTR_0005s10850	AT4G35770	AT4G35770	SEN1	'development.unspecified'							#N/A	#N/A	#N/A	#N/A
Potri.005G114600	-0.41	-0.37	-0.5	-0.52	Development	101	U5GF56	Uncharacterized protein	POPTR_0005s11670, gw1.57.252.1		AT5G66240	ULCS1	'development.unspecified'							#N/A	#N/A	#N/A	#N/A
Potri.005G168600	0.9	1	0.91		Development	102	B9H752	Uncharacterized protein	POPTR_0005s16680		AT1G78070	AT1G78070	'development.unspecified'							#N/A	#N/A	#N/A	#N/A
Potri.005G185200	0.37		0.4	0.42	Development	103	B9H7L2	Uncharacterized protein	POPTR_0005s20730, eugene3.00050922		AT1G76980	AT1G76980	'development.unspecified'							#N/A	#N/A	#N/A	#N/A
Potri.006G111300	0.61	0.66	0.49	0.76	Development	104	A9PBE4	Uncharacterized protein	POPTR_0006s11200		AT3G08640	RER3	'development.unspecified'							#N/A	#N/A	#N/A	#N/A
Potri.006G122400	1.61	2.73	4.47	3.94	Development	105	U5G6N0	Uncharacterized protein	POPTR_0006s12430, gw1.28.781.1		AT2G39210	PIC30	'development.unspecified'							#N/A	#N/A	#N/A	#N/A
Potri.006G243200	-0.51	-0.41	-1.07		Development	106	B9H9C4	Uncharacterized protein	POPTR_0006s25980		AT5G11480		'development.unspecified'							#N/A	#N/A	#N/A	#N/A
Potri.006G245200	0.94	1.38	1.34	1.78	Development	107	B9H9E3	Uncharacterized protein	POPTR_0006s26160		AT5G11460	FLZ10	'development.unspecified'							#N/A	#N/A	#N/A	#N/A
Potri.007G004900	-0.57	-0.34	-0.64	-0.46	Development	108	B9HG05	Uncharacterized protein	POPTR_0007s14930	AT5G67570	AT5G67570	DG1	'development.unspecified'							#N/A	#N/A	#N/A	#N/A
Potri.008G017500			-1.12	-1.74	Development	109	B9HKM2	Uncharacterized protein	POPTR_0008s01840, fgenesh4_pg.C_LG_VIII000142	AT5G04820	AT5G04820	OFP13	'development.unspecified'							#N/A	#N/A	#N/A	#N/A
Potri.008G154600		1.03	2.5	2.22	Development	110	U5G2K4	Uncharacterized protein	POPTR_0008s15440		AT3G22550	AT3G22550	'development.unspecified'							#N/A	#N/A	#N/A	#N/A
Potri.009G051800	0.89	0.85	2.36	1.75	Development	111	B9HNY2	Uncharacterized protein	POPTR_0009s05650		AT5G12470	RER4	'development.unspecified'							#N/A	#N/A	#N/A	#N/A
Potri.009G087200			-0.92	-1.1	Development	112	A9PB06	Uncharacterized protein	POPTR_0009s09040, grail3.0001068602	AT1G10200	AT1G10200	WLIM1	'development.unspecified'							#N/A	#N/A	#N/A	#N/A
Potri.009G102000	-0.92	-0.47	-0.88	-0.47	Development	113	B9HS07	Uncharacterized protein	POPTR_0009s10480		AT3G19240	AT3G19240	'development.unspecified'							#N/A	#N/A	#N/A	#N/A
Potri.010G055300	1.46	1.34	2.76	1.9	Development	114	B9HTB9	Uncharacterized protein	POPTR_0010s06550		AT3G48140	AT3G48140	'development.unspecified'							#N/A	#N/A	#N/A	#N/A
Potri.010G078900	-0.68	-0.61	-1.09	-0.79	Development	115	U5G1R3	Uncharacterized protein	POPTR_0010s08940		AT3G23020	PPR30	'development.unspecified'							#N/A	#N/A	#N/A	#N/A
Potri.010G153900	-0.84	-0.58	-1	-0.39	Development	116	B9HXH4	Uncharacterized protein	POPTR_0010s16360	AT3G06430	AT3G06430	PPR2	'development.unspecified'							#N/A	#N/A	#N/A	#N/A
Potri.010G179900	-1.84		-2.07	-1.82	Development	117	U5G2E9	Uncharacterized protein	POPTR_0010s18700	AT1G65480	AT1G65480	FT	'development.unspecified'							#N/A	#N/A	#N/A	#N/A
Potri.011G103600	0.69	1.24	1.74	1.3	Development	118	U5FZF0	Uncharacterized protein	POPTR_0011s10470		AT3G14770	SWEET2	'development.unspecified'							#N/A	#N/A	#N/A	#N/A
Potri.012G091800	-0.76	-0.48	-1.03	-0.57	Development	119	B9I3J9	Uncharacterized protein	POPTR_0012s09340	AT5G50280	AT5G50280	EMB1006	'development.unspecified'							#N/A	#N/A	#N/A	#N/A
Potri.012G116900	2.27	1.62	2.04		Development	120	B9NA40	Uncharacterized protein	POPTR_0012s11760, fgenesh4_pg.C_scaffold_200000001		AT5G45160	RL2	'development.unspecified'							#N/A	#N/A	#N/A	#N/A
Potri.012G130900			1.29	2.66	Development	121	B9I4I5	Uncharacterized protein	POPTR_0012s14200, eugene3.00121209		AT5G62200	ATS3B	'development.unspecified'							#N/A	#N/A	#N/A	#N/A
Potri.014G066600	-0.76	-0.75	-1.28	-0.74	Development	122	B9IBX1	Uncharacterized protein	POPTR_0014s06200, gw1.XIV.688.1		AT3G60680	CHIQL9	'development.unspecified'							#N/A	#N/A	#N/A	#N/A
Potri.014G078600			2.2	1.45	Development	123	B9I9P2	Uncharacterized protein	POPTR_0014s07460	AT2G45760	AT2G45760	BAP2	'development.unspecified'							#N/A	#N/A	#N/A	#N/A
Potri.014G147400	-0.55	-0.34	-0.53	-0.39	Development	124	B9IA98	Uncharacterized protein	POPTR_0014s14450, POPTR_0014s14460		AT3G13340	AT3G13340	'development.unspecified'							#N/A	#N/A	#N/A	#N/A
Potri.014G194100	-0.62	-0.52	-0.81	-0.55	Development	125	B9IBD5	Uncharacterized protein	POPTR_0014s18590		AT5G43920	AT5G43920	'development.unspecified'							#N/A	#N/A	#N/A	#N/A
Potri.015G143000	0.79	0.58			Development	126	B9ID72	Uncharacterized protein	POPTR_0015s13230	AT1G28560	AT1G28560	SRD2	'development.unspecified'							#N/A	#N/A	#N/A	#N/A
Potri.016G075800	1.47	2.47	3.33	3.63	Development	127	B9IIS0	Uncharacterized protein	POPTR_0016s07660, eugene3.00160696	AT1G12910	AT1G12910	ATAN11	'development.unspecified'							#N/A	#N/A	#N/A	#N/A
Potri.016G103100			1.34	1.27	Development	128	B9IFY8	Uncharacterized protein	POPTR_0016s10280	AT2G37860	AT2G37860	LCD1	'development.unspecified'							#N/A	#N/A	#N/A	#N/A
Potri.016G136700	-1.04	-0.7	-1.2		Development	129	B9IGT2	Uncharacterized protein	POPTR_0016s14370		AT1G62680		'development.unspecified'							#N/A	#N/A	#N/A	#N/A
Potri.017G030600			1.23	1.26	Development	130	U5FMT9	Uncharacterized protein	POPTR_0017s05930, fgenesh4_pg.C_scaffold_64000091	AT4G24220	AT4G24220	VEP1	'development.unspecified'							0.493756	0.696117	0.284652	0.348442
Potri.017G090500	-0.67	-0.58	-1.08	-0.7	Development	131	B9IK44	Uncharacterized protein	POPTR_0017s12620	AT3G29290	AT3G29290	emb2076	'development.unspecified'							#N/A	#N/A	#N/A	#N/A
Potri.018G028500	-1.07	-0.77	-1.38	-0.62	Development	132	B9IKW6	Uncharacterized protein	POPTR_0018s01630, estExt_fgenesh4_kg.C_LG_XVIII0013		AT3G47650	BSD2	'development.unspecified'							#N/A	#N/A	#N/A	#N/A
Potri.018G037000	-0.43	-0.31	-0.42	-0.39	Development	133	B9IKN4	Uncharacterized protein	POPTR_0018s00820, eugene3.00180337		AT5G11480		'development.unspecified'							#N/A	#N/A	#N/A	#N/A
Potri.018G087500			-0.79	-0.6	Development	134	B9ILU3	Uncharacterized protein	POPTR_0018s09450		AT4G15450	AT4G15450	'development.unspecified'							#N/A	#N/A	#N/A	#N/A
Potri.018G108300	-0.31		-0.63	-0.39	Development	135	B9IMF0	Uncharacterized protein	POPTR_0018s11760	AT5G58003	AT5G58003	CPL4	'development.unspecified'							#N/A	#N/A	#N/A	#N/A
Potri.T060200	-0.41	-0.4	-0.96	-0.37	Development	136	A9PB55	Uncharacterized protein	POPTR_0017s01540		AT3G02720	DJ1D	'development.unspecified'							#N/A	#N/A	#N/A	#N/A
Potri.001G144400			0.88	1.91	Development	137	U5GS83	Uncharacterized protein	POPTR_0001s02710	AT4G17980	AT4G17980	NAC071	'development.unspecified'							#N/A	#N/A	#N/A	#N/A
Potri.001G350800		-0.62	-0.47	-0.5	Development	138	B9GHP2	Uncharacterized protein	POPTR_0001s34720	AT3G01370	AT3G01370	CFM2	'development.unspecified'							-0.23975	-0.272103	-0.512721	-0.447082
Potri.002G103600			-0.77	-0.41	Development	139	B9GV25	Uncharacterized protein	POPTR_0002s10380, fgenesh4_pg.C_LG_II000957		AT5G18475	AT5G18475	'development.unspecified'							#N/A	#N/A	#N/A	#N/A
Potri.002G118000		-1.16	-1.61	-1.05	Development	140	B9GNP1	Uncharacterized protein	POPTR_0002s11880, estExt_fgenesh4_pg.C_LG_II1071	AT1G10200	AT1G10200	WLIM1	'development.unspecified'							#N/A	#N/A	#N/A	#N/A
Potri.005G069500	1.12		2	0.85	Development	141	B9H4N3	Uncharacterized protein	POPTR_0005s07060, eugene3.00050086, NAC043	AT1G01720	AT1G01720	ATAF1	'development.unspecified'							#N/A	#N/A	#N/A	#N/A
Potri.005G214300	0.61	0.65			Development	142	B9H8D0	Uncharacterized protein	POPTR_0005s23600	AT4G14720	AT4G14713	PPD1, PPD2	'development.unspecified'							#N/A	#N/A	#N/A	#N/A
Potri.007G001500	0.41	0.49	0.8	0.45	Development	143	U5G5G1	Uncharacterized protein	POPTR_0007s15270	AT2G19430	AT2G19430	DWA1	'development.unspecified'							#N/A	#N/A	#N/A	#N/A
Potri.007G127700			1.78	1.2	Development	144	B9HH64	Uncharacterized protein	POPTR_0007s02050, NAC149, fgenesh4_pg.C_LG_VII000185	AT5G39820	AT5G13180	NAC083, NAC094	'development.unspecified'							#N/A	#N/A	#N/A	#N/A
Potri.008G074300	1.85	0.78	0.68		Development	145	B9HHW3	Uncharacterized protein	POPTR_0008s07430, gw1.VIII.2098.1		AT3G56140	RER6	'development.unspecified'							#N/A	#N/A	#N/A	#N/A
Potri.008G098700	-0.66		-0.57	-0.42	Development	146	B9HIH3	Uncharacterized protein	POPTR_0008s09820	AT3G06430	AT3G06430	PPR2	'development.unspecified'							#N/A	#N/A	#N/A	#N/A
Potri.008G119600	1.2		1.55	0.71	Development	147	B9HJ18	Uncharacterized protein	POPTR_0008s11830		AT4G39670	GLTP	'development.unspecified'							#N/A	#N/A	#N/A	#N/A
Potri.009G092100	-0.8		-0.72	-0.59	Development	148	B9HS94	Uncharacterized protein	POPTR_0009s09510		AT5G02860	AT5G02860	'development.unspecified'							#N/A	#N/A	#N/A	#N/A
Potri.010G241300	-0.68		-0.69	-0.58	Development	149	B9HVL0	Uncharacterized protein	POPTR_0010s24770, gw1.X.3376.1		AT5G04810	PPR4	'development.unspecified'							#N/A	#N/A	#N/A	#N/A
Potri.010G243000	-0.52	-0.64	-1.21	-0.51	Development	150	U5G2Q5	Uncharacterized protein	POPTR_0010s24920		AT2G26790	AT2G26790	'development.unspecified'							#N/A	#N/A	#N/A	#N/A
Potri.012G007500	0.87	0.44			Development	151	B9I282	Uncharacterized protein	POPTR_0012s00760	AT3G49530	AT3G49530	NAC062	'development.unspecified'							#N/A	#N/A	#N/A	#N/A
Potri.012G095800	-0.85		-1.12	-0.64	Development	152	B9I3P4	Uncharacterized protein	POPTR_0012s09780, fgenesh4_pg.C_LG_XII000939	AT5G63420	AT5G63420	emb2746	'development.unspecified'							#N/A	#N/A	#N/A	#N/A
Potri.012G123600	-1.51	-0.73	-1.81	-0.77	Development	153	B9I4Q8	Uncharacterized protein	POPTR_0012s14970		AT2G35130	PPR_66	'development.unspecified'							#N/A	#N/A	#N/A	#N/A
Potri.013G134200		-0.32	-0.53	-0.35	Development	154	B9I5J1	Uncharacterized protein	POPTR_0013s13770, estExt_Genewise1_v1.C_LG_XIII3316		AT2G20740	AT2G20740	'development.unspecified'							#N/A	#N/A	#N/A	#N/A
Potri.014G023200			-0.6	-0.69	Development	155	U5FNR6	Uncharacterized protein	POPTR_0014s02330		AT3G46630	AT3G46630	'development.unspecified'							#N/A	#N/A	#N/A	#N/A
Potri.014G023400	-0.41	-0.32	-0.7	-0.33	Development	156	A9PA17	Uncharacterized protein	POPTR_0014s02360		AT3G46630	AT3G46630	'development.unspecified'							#N/A	#N/A	#N/A	#N/A
Potri.014G028300	-0.66	-0.39	-0.95		Development	157	B9MVR6	Uncharacterized protein	POPTR_0014s02820		AT1G45230	AT1G45230	'development.unspecified'							#N/A	#N/A	#N/A	#N/A
Potri.014G056400	-0.41	-0.45		-0.39	Development	158	U5FSV9	Uncharacterized protein	POPTR_0014s05550		AT1G02060	AT1G02060	'development.unspecified'							#N/A	#N/A	#N/A	#N/A
Potri.014G060200			-0.34	-0.58	Development	159	U5FPJ8	Uncharacterized protein	POPTR_0014s05910	AT4G00150	AT4G00150	HAM3	'development.unspecified'							#N/A	#N/A	#N/A	#N/A
Potri.014G076100	1.08	0.73	1.04		Development	160	B9IC66	Uncharacterized protein	POPTR_0014s07220, estExt_fgenesh4_pg.C_LG_XIV0205, NAC136	AT1G33060	AT4G17980	NAC071, NAC014	'development.unspecified'							#N/A	#N/A	#N/A	#N/A
Potri.014G107900	1.19	0.89			Development	161	U5FPU8	Uncharacterized protein	POPTR_0014s10350	AT4G35580	AT4G35580	NTL9	'development.unspecified'							#N/A	#N/A	#N/A	#N/A
Potri.015G028900		-0.34	-0.57	-0.39	Development	162	U5FQ44	Uncharacterized protein	POPTR_0015s05560	AT4G27760	AT4G27760	FEY	'development.unspecified'							#N/A	#N/A	#N/A	#N/A
Potri.015G093600	-1.77		-1.58	-0.67	Development	163	B9IF88	Uncharacterized protein	POPTR_0015s10570	AT5G63420	AT5G63420	emb2746	'development.unspecified'							#N/A	#N/A	#N/A	#N/A
Potri.017G031000			1.38	1.41	Development	164	B9MY23	Uncharacterized protein	POPTR_0017s05970, NAC131, fgenesh4_pg.C_scaffold_64000087	AT4G27410	AT5G13180	NAC083, RD26	'development.unspecified'							#N/A	#N/A	#N/A	#N/A
Potri.019G019300	-1	-0.59	-1.27		Development	165	U5FG87	Uncharacterized protein	POPTR_0019s03630		AT3G04760	AT3G04760	'development.unspecified'							#N/A	#N/A	#N/A	#N/A
Potri.019G090200			-0.64	-0.59	Development	166	B9IQP8	Uncharacterized protein	POPTR_0019s11990	AT2G42570	AT2G42570	TBL39	'development.unspecified'							#N/A	#N/A	#N/A	#N/A
Potri.004G076000	1.43	1.72	1.82	1.79	Development	167	B9H3J4	Uncharacterized protein (Fragment)	POPTR_0004s07440		AT3G02720	DJ1D	'development.unspecified'							#N/A	#N/A	#N/A	#N/A
Potri.015G143200	4.17	2.81	1.98	1.97	Development	168	B9ID74	Uncharacterized protein (Fragment)	POPTR_0015s13210		AT5G23730	RUP2	'development.unspecified'							#N/A	#N/A	#N/A	#N/A
Potri.011G148400			-1.56	-1.76	Development	169	B9I0N9	WAT1-related protein	POPTR_0011s15150	AT1G75500	AT1G75500	WAT1	'development.unspecified'							#N/A	#N/A	#N/A	#N/A
Potri.002G085100		-1.09	-1.03	-1.61	Development	170	B9GU55	WAT1-related protein	POPTR_0002s08560, gw1.II.1386.1		AT1G21890	UMAMIT19	'development.unspecified'							#N/A	#N/A	#N/A	#N/A
Potri.002G182700	-1.19		-1.78	-1.32	Development	171	B9GRT4	WAT1-related protein	POPTR_0002s18350		AT4G01440	UMAMIT31	'development.unspecified'							#N/A	#N/A	#N/A	#N/A
Potri.005G233600	-0.67	-0.78	-0.96		Development	172	A9PAE8	WAT1-related protein	POPTR_0005s25500, estExt_fgenesh4_pg.C_LG_V1470, N21L12	AT1G75500	AT1G75500	WAT1	'development.unspecified'							#N/A	#N/A	#N/A	#N/A
Potri.010G096100	1.45	0.9			Development	173	B9HVC6	WAT1-related protein	POPTR_0010s10610, N21L6, POPTR_0010s10620, gw1.X.6170.1		AT1G70260	UMAMIT36	'development.unspecified'							#N/A	#N/A	#N/A	#N/A
Potri.011G148600			-1.52	-1.46	Development	174	B9I0P0	WAT1-related protein	POPTR_0011s15160		AT5G64700	UMAMIT21	'development.unspecified'							#N/A	#N/A	#N/A	#N/A
Potri.002G241800	-0.52		-0.78	-0.84	Development	175	B9GQH2	WD-40 repeat family protein	POPTR_0002s24320, estExt_fgenesh4_pm.C_LG_II1120	AT2G32700	AT2G32700	LUH	'development.unspecified'							#N/A	#N/A	#N/A	#N/A
Potri.005G021700	-0.4		-0.47	-0.65	Development	176	B9N4M6	WD-40 repeat family protein	POPTR_0005s02160, gw1.133.152.1	AT5G27030	AT5G27030	TPR3	'development.unspecified'							0.299536	0.431989	1.01862	0.760815
Potri.019G021800			1.05	1.31	Development	177	B9IPC6	WD-40 repeat family protein	POPTR_0019s03850, Pt-CDC20.3, estExt_Genewise1_v1.C_LG_XIX0617	AT4G33270	AT4G33270	CDC20.1	'development.unspecified'							#N/A	#N/A	#N/A	#N/A
Potri.003G038800	-0.62	-0.7	-1.05		Development	178	B9MWS4	WD-40 repeat protein MSI4	POPTR_0003s03100, Pt-ATMSI4.2, NFC907, eugene3.00440093	AT2G19520	AT2G19520	FVE	'development.unspecified'							#N/A	#N/A	#N/A	#N/A
Potri.005G168900	-0.55	-0.5	-0.88	-0.59	Development	179					AT1G22160	AT1G22160	'development.unspecified'							#N/A	#N/A	#N/A	#N/A
Potri.012G116600	2.29	1.63	2.13		Development	180				AT3G13870	AT5G45160	RL2, RHD3	'development.unspecified'							#N/A	#N/A	#N/A	#N/A
Potri.002G094200	1.21	0.57	1.37	0.53	Development	181	A9PI91	AP2 domain-containing transcription factor family protein	POPTR_0002s09480, DREB19, fgenesh4_pm.C_LG_II000437	AT1G78080		RAP2.4								#N/A	#N/A	#N/A	#N/A
Potri.005G140900			-1.06	-0.6	Development	182	A9PL95	AP2 domain-containing transcription factor family protein (RAP2-like protein)	POPTR_0005s18430, eugene3.00050503, DREB34	AT5G67190		DEAR2								#N/A	#N/A	#N/A	#N/A
Potri.003G039000	1.44		0.78	0.81	Development	183	B9MWS6	Adhesion of calyx edges family protein	POPTR_0003s03130, fgenesh4_pg.C_scaffold_44000095, Pt-ACE.1	AT1G72970		HTH								#N/A	#N/A	#N/A	#N/A
Potri.012G106500			1.11	0.9	Development	184	B9I3Z3	Alpha-mannosidase (EC 3.2.1.-)	POPTR_0012s10830, gw1.XII.1318.1					GH38						#N/A	#N/A	#N/A	#N/A
Potri.014G143600			0.33	0.4	Development	185	B9IA60	Alpha-mannosidase (EC 3.2.1.-)	POPTR_0014s14050, eugene3.00140904					GH38						#N/A	#N/A	#N/A	#N/A
Potri.008G161800	0.87		1.9	0.63	Development	186	B9HKE4	Basic helix-loop-helix family protein	POPTR_0008s16170, fgenesh4_pg.C_LG_VIII001444	AT5G43650		BHLH92								#N/A	#N/A	#N/A	#N/A
Potri.014G103700	0.63	0.9	0.61	1.46	Development	187	B9I929	Basic helix-loop-helix family protein	POPTR_0014s09950, fgenesh4_pm.C_LG_XIV000216	AT1G32640		MYC2								#N/A	#N/A	#N/A	#N/A
Potri.018G076400	-1.9	-1.41	-2.82	-1.57	Development	188	B9ILJ2	Copper-binding family protein	POPTR_0018s06190, grail3.0020002701											#N/A	#N/A	#N/A	#N/A
Potri.016G006600	-0.71	-0.73	-0.81	-1.2	Development	189	B9IH20	Copper-binding family protein	POPTR_0016s00840, estExt_fgenesh4_pg.C_LG_XVI0018											#N/A	#N/A	#N/A	#N/A
Potri.002G124000	-1.15		-1.18	-0.71	Development	190	A9PL98	Dehydration responsive element binding family protein (RAP2-like protein)	POPTR_0002s12550, Pt-DREB1.3, DREB35, grail3.0033010401	AT1G46768		RAP2.1								#N/A	#N/A	#N/A	#N/A
Potri.016G126100	-1.3		-0.75	-0.84	Development	191	B9IGH8	Dehydration responsive element binding protein 2E	POPTR_0016s13380, Pt-DREB2.6, eugene3.00161194, DREB4											#N/A	#N/A	#N/A	#N/A
Potri.011G158400		0.98	2.26	1.06	Development	192	B9I0Y2	FAD-binding domain-containing family protein	POPTR_0011s16170, fgenesh4_pg.C_LG_XI001367											#N/A	#N/A	#N/A	#N/A
Potri.001G083700	-0.93		0.98	1.07	Development	193	B9GK74	Homeobox leucine zipper family protein	POPTR_0001s11380, eugene3.00010699, Pt-ATHB.3	AT2G46680		HB-7								#N/A	#N/A	#N/A	#N/A
Potri.001G155100			-1.94	-0.96	Development	194	B9MUS1	Homeobox-leucine zipper family protein	POPTR_0001s15490, eugene3.00290072, Pt-HAT1.3	AT5G47370		HAT2								#N/A	#N/A	#N/A	#N/A
Potri.005G101800		0.37	0.3	0.4	Development	195	B9H676	Homeobox-leucine zipper family protein	POPTR_0005s10480, grail3.0026036101	AT4G35550		WOX13								#N/A	#N/A	#N/A	#N/A
Potri.008G148200			-0.88	-1.04	Development	196	B9HJT5	Homeobox-leucine zipper family protein	POPTR_0008s14770, estExt_fgenesh4_pg.C_LG_VIII1313, Pt-ATHB13.2	AT1G69780		ATHB13								#N/A	#N/A	#N/A	#N/A
Potri.014G025300			0.79	1.29	Development	197	B9MVU1	Homeobox-leucine zipper transcription factor family protein	POPTR_0014s02540, estExt_fgenesh4_pm.C_400124	AT1G46480		WOX4								#N/A	#N/A	#N/A	#N/A
Potri.016G040300	-0.42	-0.69	-0.68	-0.43	Development	198	B9IHU5	L-GALACTONO-1 family protein	POPTR_0016s03990, Pt-ATGLDH.1, gw1.XVI.1375.1	AT3G47930		GLDH								#N/A	#N/A	#N/A	#N/A
Potri.001G081400			1.24	1.41	Development	199	B9GK49	LOB domain protein 3	POPTR_0001s11610, Pt-LBD3.2, estExt_fgenesh4_pg.C_LG_I0705	AT1G31320		LBD4								#N/A	#N/A	#N/A	#N/A
Potri.006G004500			0.79	0.57	Development	200	B9HC24	Oxidoreductase family protein	POPTR_0006s00640, estExt_fgenesh4_pg.C_LG_VI0048											#N/A	#N/A	#N/A	#N/A
Potri.008G197700			0.55	0.55	Development	201	B9HM91	Oxidoreductase family protein	POPTR_0008s20230, gw1.VIII.152.1											#N/A	#N/A	#N/A	#N/A
Potri.004G020400	-0.86	-0.71	-1.12	-0.91	Development	202	B9H1F8	PROTODERMAL FACTOR2 family protein	POPTR_0004s01980, fgenesh4_pg.C_LG_IV000079, Pt-ATML1.2	AT4G04890		PDF2								#N/A	#N/A	#N/A	#N/A
Potri.014G049800	-0.68	-0.84	-0.95	-0.98	Development	203	B9MV66	Phagocytosis and cell motility protein ELMO1	POPTR_0014s04870, estExt_fgenesh4_pm.C_400035		AT3G60260	AT3G60260								#N/A	#N/A	#N/A	#N/A
Potri.002G049200		1.3	1.64	2.25	Development	204	B9GSJ7	Uncharacterized protein	POPTR_0002s05000, gw1.II.2178.1		AT3G63300	FKD1								#N/A	#N/A	#N/A	#N/A
Potri.008G114600	1.92		3.89	2.54	Development	205	U5G225	Uncharacterized protein	POPTR_0008s11365	AT1G68765		IDA								#N/A	#N/A	#N/A	#N/A
Potri.007G030700	-0.86		-1.16	-0.71	Hormone.BR	1	A9P7X7	Uncharacterized protein	POPTR_0007s12370, estExt_Genewise1_v1.C_LG_VII3341	AT1G75080	AT1G75080	BZR1	'hormone metabolism.brassinosteroid.signal transduction.BZR'							#N/A	#N/A	#N/A	#N/A
Potri.010G100100	0.32	0.38			Hormone.BR	2					AT2G46290	AT2G46290	'hormone metabolism.brassinosteroid.signal transduction.other'							#N/A	#N/A	#N/A	#N/A
Potri.008G012700	1.64		1.07	0.76	Hormone.BR	3	B9HKI4	Uncharacterized protein	POPTR_0008s01340, estExt_fgenesh4_pm.C_LG_VIII0046		AT5G16010	AT5G16010	'hormone metabolism.brassinosteroid.synthesis-degradation.BRs.DET2'							#N/A	#N/A	#N/A	#N/A
Potri.010G170000	-0.68	-0.7	-1.19	-0.6	Hormone.BR	4	B9HY15	Diminuto family protein	POPTR_0010s17710, estExt_fgenesh4_pg.C_LG_X1518, Pt-DIM.3	AT3G19820	AT3G19820	DWF1	'hormone metabolism.brassinosteroid.synthesis-degradation.sterols.DWF1'							#N/A	#N/A	#N/A	#N/A
Potri.008G005200	0.85	0.43			Hormone.BR	5	B9HK37	Putative delta-7-sterol reductase family protein	POPTR_0008s00580, fgenesh4_pg.C_LG_VIII000037, Pt-DWF5.3	AT1G50430	AT1G50430	DWF5	'hormone metabolism.brassinosteroid.synthesis-degradation.sterols.DWF5'							#N/A	#N/A	#N/A	#N/A
Potri.017G116600	0.75	0.31	0.53	0.4	Hormone.BR	6	U5GFZ7	Delta-7-sterol-C5(6)-desaturase 1 family protein	POPTR_0005s15430, grail3.0123009201, Pt-DWF7.3	AT3G02580	AT3G02580	STE1	'hormone metabolism.brassinosteroid.synthesis-degradation.sterols.DWF7'							#N/A	#N/A	#N/A	#N/A
Potri.001G070300	-0.57	-0.57	-0.52	-0.56	Hormone.BR	7	U5GTD3	Uncharacterized protein	POPTR_0001s12730, POPTR_0001s12720	AT1G20050	AT1G20050	HYD1	'hormone metabolism.brassinosteroid.synthesis-degradation.sterols.HYD1'							#N/A	#N/A	#N/A	#N/A
Potri.009G058600	0.41		0.96	0.55	Hormone.BR	8	B9HNR8	Methyltransferase (EC 2.1.1.-)	POPTR_0009s06360, Pt-SMT.2, gw1.IX.3368.1	AT5G13710	AT5G13710	SMT1	'hormone metabolism.brassinosteroid.synthesis-degradation.sterols.SMT2'							#N/A	#N/A	#N/A	#N/A
Potri.002G016300	0.54	0.45		0.58	Hormone.BR	9	A9PE86	Methyltransferase (EC 2.1.1.-)	POPTR_0002s01780, Pt-SMT1.1, estExt_fgenesh4_pg.C_LG_II0150	AT1G20330	AT1G20330	SMT2	'hormone metabolism.brassinosteroid.synthesis-degradation.sterols.SMT2'							0.234151	0.177895	0.665072	0.610248
Potri.001G263700	1.04	1.18	1.54		Hormone.BR	10				AT5G13710	AT5G13710	SMT1	'hormone metabolism.brassinosteroid.synthesis-degradation.sterols.SMT2'							#N/A	#N/A	#N/A	#N/A
Potri.007G007600	1.32	0.51	0.59	0.38	Hormone.BR	11	B9HFU3	Uncharacterized protein	POPTR_0007s14670	AT1G58440	AT1G58440	XF1	'hormone metabolism.brassinosteroid.synthesis-degradation.sterols.other'							#N/A	#N/A	#N/A	#N/A
Potri.T052100	-0.85	-0.54	-1.36	-0.85	Hormone.BR	12	B9IP60	Uncharacterized protein	POPTR_0019s03070	AT1G58440	AT1G58440	XF1	'hormone metabolism.brassinosteroid.synthesis-degradation.sterols.other'							#N/A	#N/A	#N/A	#N/A
Potri.T028900	-0.88	-0.7	-1.38	-0.87	Hormone.BR	13			POPTR_2061s00200	AT1G58440	AT1G58440	XF1	'hormone metabolism.brassinosteroid.synthesis-degradation.sterols.other'							#N/A	#N/A	#N/A	#N/A
Potri.T052200	-1.08	-1.09	-1.83	-2.16	Hormone.BR	14				AT1G58440	AT1G58440	XF1	'hormone metabolism.brassinosteroid.synthesis-degradation.sterols.other'							#N/A	#N/A	#N/A	#N/A
Potri.T028800	-1.04	-0.41	-1.28	-0.43	Hormone.BR	15			POPTR_0019s03060	AT1G58440	AT1G58440	XF1	'hormone metabolism.brassinosteroid.synthesis-degradation.sterols.other'							#N/A	#N/A	#N/A	#N/A
Potri.017G099000	-1.87	-1.15			Hormone.BR	16	B9N6N1	Brassinosteroid-6-oxidase family protein	POPTR_0017s13340, estExt_Genewise1_v1.C_1550060, Pt-B6O.2	AT5G38970	AT3G30180	BR6OX2, BR6OX1	'misc.cytochrome P450'							#N/A	#N/A	#N/A	#N/A
Potri.001G200100	-1.83	-0.8	-1.85	-1.06	Hormone.BR	17	B9N195	Cytochrome P450 family protein	POPTR_0001s20720, estExt_fgenesh4_pg.C_970030, Pt-CYP90.1	AT3G13730	AT3G13730	CYP90D1	'misc.cytochrome P450'							#N/A	#N/A	#N/A	#N/A
Potri.001G032800	1.14	0.75	0.97	0.54	Hormone.BR	18	U5GST7	Uncharacterized protein	POPTR_0001s07010	AT2G26710	AT1G75130	CYP721A1, BAS1	'misc.cytochrome P450'							#N/A	#N/A	#N/A	#N/A
Potri.010G090500	-0.95	-1.91	-2.11	-2.64	Hormone.BR	19	B9HV78	Uncharacterized protein	POPTR_0010s10090, eugene3.00100832		AT5G26230	MAKR1								#N/A	#N/A	#N/A	#N/A
Potri.001G032500	0.78		-0.8	-0.84	Hormone.auxin	1	B9GLW7	WAT1-related protein	POPTR_0001s06980		AT5G07050	UMAMIT9	'development.unspecified'							#N/A	#N/A	#N/A	#N/A
Potri.001G157600		1.15	2.07	2.38	Hormone.auxin	2	U5GVX1	WAT1-related protein	POPTR_0001s15780, eugene3.00290047, N21L5		AT5G47470	UMAMIT7	'development.unspecified'							#N/A	#N/A	#N/A	#N/A
Potri.001G307800		1.36	2.65	2.05	Hormone.auxin	3	B9GGT3	WAT1-related protein	POPTR_0001s31520, N21L9, gw1.I.3700.1		AT5G64700	UMAMIT21	'development.unspecified'							#N/A	#N/A	#N/A	#N/A
Potri.001G337100	-0.85		-1.47	-0.96	Hormone.auxin	4	U5GVE4	WAT1-related protein	POPTR_0001s36190, gw1.I.2821.1		AT3G28050	UMAMIT41	'development.unspecified'							#N/A	#N/A	#N/A	#N/A
Potri.003G192900	-1.27	-1.26	-1.49	-0.99	Hormone.auxin	5	B9GX92	WAT1-related protein	POPTR_0003s19220		AT3G28050	UMAMIT41	'development.unspecified'							#N/A	#N/A	#N/A	#N/A
Potri.005G176100	-1.6		-1.86	-2.4	Hormone.auxin	6	B9H7D1	WAT1-related protein	POPTR_0005s15820		AT4G08290	UMAMIT20	'development.unspecified'							#N/A	#N/A	#N/A	#N/A
Potri.006G033500	3.95	2.44	1.21	1.82	Hormone.auxin	7	B9HDU7	WAT1-related protein	POPTR_0006s03200, gw1.VI.2534.1		AT5G07050	UMAMIT9	'development.unspecified'							#N/A	#N/A	#N/A	#N/A
Potri.019G004100	-2.13	-1.07	-1.76	-2.11	Hormone.auxin	8	B9N2L1	WAT1-related protein	POPTR_0019s01810, eugene3.01170074, N21L8		AT5G64700	UMAMIT21	'development.unspecified'							#N/A	#N/A	#N/A	#N/A
Potri.002G222700	1.52	1.17	2.3	1.3	Hormone.auxin	9	A9PFK8	Auxin-responsive family protein	POPTR_0002s22090, estExt_fgenesh4_pm.C_LG_II0967		AT5G35735	AT5G35735	'hormone metabolism.auxin.induced-regulated-responsive-activated'							#N/A	#N/A	#N/A	#N/A
Potri.003G071000		-1.35	-2.09	-2.1	Hormone.auxin	10	B9GXR4	Auxin-responsive family protein	POPTR_0630s00200, gw1.III.1026.1		AT1G72430	SAUR78	'hormone metabolism.auxin.induced-regulated-responsive-activated'							#N/A	#N/A	#N/A	#N/A
Potri.003G113100	1.71	1.64	3.15	2.55	Hormone.auxin	11	B9GVQ9	Auxin-responsive family protein	POPTR_0003s11260, eugene3.00030851, SAUR18		AT4G12410	SAUR35	'hormone metabolism.auxin.induced-regulated-responsive-activated'							#N/A	#N/A	#N/A	#N/A
Potri.018G063400	-0.79	-0.8	-1.37	-0.7	Hormone.auxin	12	B9INC4	Auxin-responsive family protein	POPTR_0018s07390, fgenesh4_pm.C_LG_XVIII000010, SAUR47		AT5G20810	SAUR70	'hormone metabolism.auxin.induced-regulated-responsive-activated'							#N/A	#N/A	#N/A	#N/A
Potri.011G129700	-1.77	-1.29	-2.02	-1.65	Hormone.auxin	13	B9I058	DWARF IN LIGHT 1 family protein	POPTR_0011s13330, GH3-5, eugene3.00111054, Pt-DFL1.2	AT5G54510	AT5G54510	DFL1	'hormone metabolism.auxin.induced-regulated-responsive-activated'							-1.24396	-1.042	-0.951633	-0.849964
Potri.019G103500		1.07	0.56	2.09	Hormone.auxin	14	B9N2A3	DWARF IN LIGHT 2 family protein	POPTR_0019s13450, grail3.0120002401, Pt-DFL2.1, GH3-11	AT4G03400	AT4G03400	DFL2	'hormone metabolism.auxin.induced-regulated-responsive-activated'							#N/A	#N/A	#N/A	#N/A
Potri.001G060400	-1.44		-1.14	-1.27	Hormone.auxin	15	B9GMP4	Uncharacterized protein	POPTR_0001s13460				'hormone metabolism.auxin.induced-regulated-responsive-activated'							#N/A	#N/A	#N/A	#N/A
Potri.002G168200	0.69	0.83	0.9	0.58	Hormone.auxin	16	A9PFT4	Uncharacterized protein	POPTR_0002s16960	AT2G46370	AT2G46370	JAR1	'hormone metabolism.auxin.induced-regulated-responsive-activated'							#N/A	#N/A	#N/A	#N/A
Potri.002G249200			1.27	1.26	Hormone.auxin	17	B9GQP6	Uncharacterized protein	POPTR_0002s25070, eugene3.00002546, Pt-AIR12.1	AT3G07390	AT3G07390	AIR12	'hormone metabolism.auxin.induced-regulated-responsive-activated'							#N/A	#N/A	#N/A	#N/A
Potri.003G167400	1.45	1.3	2.95	1.46	Hormone.auxin	18	B9GZD1	Uncharacterized protein	POPTR_0003s16580, SAUR1, estExt_fgenesh4_pg.C_LG_III1388		AT5G50760	SAUR55	'hormone metabolism.auxin.induced-regulated-responsive-activated'							#N/A	#N/A	#N/A	#N/A
Potri.005G124100	-0.66		-0.69	-0.5	Hormone.auxin	19	U5GC41	Uncharacterized protein	POPTR_0005s12560	AT2G18460	AT2G18460	LCV3	'hormone metabolism.auxin.induced-regulated-responsive-activated'							#N/A	#N/A	#N/A	#N/A
Potri.007G012800	-1.16		-1.19	-1.74	Hormone.auxin	20	B9HFL1	Uncharacterized protein	POPTR_0007s14060, SAUR28, fgenesh4_pm.C_LG_VII000479		AT4G34760	SAUR50	'hormone metabolism.auxin.induced-regulated-responsive-activated'							#N/A	#N/A	#N/A	#N/A
Potri.008G158400	0.76	0.38	0.97	0.45	Hormone.auxin	21	B9HKB2	Uncharacterized protein	POPTR_0008s15820, estExt_fgenesh4_pg.C_LG_VIII1400		AT5G43830	AT5G43830	'hormone metabolism.auxin.induced-regulated-responsive-activated'							#N/A	#N/A	#N/A	#N/A
Potri.009G092900	0.89		2.13	1.36	Hormone.auxin	22	B9HS86	Uncharacterized protein	POPTR_0009s09590	AT2G14960	AT2G14960	GH3.1	'hormone metabolism.auxin.induced-regulated-responsive-activated'							#N/A	#N/A	#N/A	#N/A
Potri.009G126000	-1.22	-1.97	-2.26	-1.47	Hormone.auxin	23	B9HRE0	Uncharacterized protein	POPTR_0009s12890		AT4G34760	SAUR50	'hormone metabolism.auxin.induced-regulated-responsive-activated'							#N/A	#N/A	#N/A	#N/A
Potri.013G040000	-1.14	-1.2	-1.35	-1.3	Hormone.auxin	24	B9I5E8	Uncharacterized protein	POPTR_0013s03740, gw1.XIII.1471.1	AT1G60710	AT1G60710	ATB2	'hormone metabolism.auxin.induced-regulated-responsive-activated'							#N/A	#N/A	#N/A	#N/A
Potri.014G136800	0.79	0.72	1.66	1.06	Hormone.auxin	25	B9IA00	Uncharacterized protein	POPTR_0014s13260		AT5G13320	PBS3	'hormone metabolism.auxin.induced-regulated-responsive-activated'							#N/A	#N/A	#N/A	#N/A
Potri.004G113200	-0.51		0.47	0.59	Hormone.auxin	26	B9N7N0	Uncharacterized protein	POPTR_0004s11200, estExt_fgenesh4_pm.C_1650007		AT3G30300	AT3G30300	'hormone metabolism.auxin.induced-regulated-responsive-activated'	GT106		uncharacterized				#N/A	#N/A	#N/A	#N/A
Potri.010G164700	-0.37	-0.41	-0.45		Hormone.auxin	27	U5G1Z0	Uncharacterized protein	POPTR_0010s17200, gw1.X.1023.1		AT1G14020	RRT4	'hormone metabolism.auxin.induced-regulated-responsive-activated'	GT106		Pectin	Pectin biosynthesis			#N/A	#N/A	#N/A	#N/A
Potri.010G250600			0.67	0.68	Hormone.auxin	28	B9HV39	Uncharacterized protein	POPTR_0010s25710, gw1.X.3172.1		AT1G51630	MSR2	'hormone metabolism.auxin.induced-regulated-responsive-activated'	GT106		Mannan	Mannan biosynthesis			#N/A	#N/A	#N/A	#N/A
Potri.011G122100	-2.69	-1.01	-1.66	-0.98	Hormone.auxin	29	B9HZX1	Uncharacterized protein	POPTR_0011s12270, eugene3.00110945		AT4G27450	HUP54	'hormone metabolism.auxin.induced-regulated-responsive-activated'							#N/A	#N/A	#N/A	#N/A
Potri.012G023400			-0.68	-0.43	Hormone.auxin	30	B9I233	Uncharacterized protein	POPTR_0012s03050, SAUR22, eugene3.00120284		AT2G46690	SAUR32	'hormone metabolism.auxin.induced-regulated-responsive-activated'							#N/A	#N/A	#N/A	#N/A
Potri.014G066900	-0.74		-1.27	-0.64	Hormone.auxin	31	B9IBX4	Uncharacterized protein	POPTR_0014s06240		AT3G60690	SAUR59	'hormone metabolism.auxin.induced-regulated-responsive-activated'							#N/A	#N/A	#N/A	#N/A
Potri.014G162000			-1.16	-1.44	Hormone.auxin	32	B9IAN6	Uncharacterized protein	POPTR_0014s16010, grail3.0012028301		AT5G47530		'hormone metabolism.auxin.induced-regulated-responsive-activated'							#N/A	#N/A	#N/A	#N/A
Potri.013G040100	-1.31	-1.69	-1.56	-1.19	Hormone.auxin	33				AT1G60710	AT1G60690	AT1G60690, ATB2	'hormone metabolism.auxin.induced-regulated-responsive-activated'							#N/A	#N/A	#N/A	#N/A
Potri.004G164900	-1.35	-1.89	-1.97		Hormone.auxin	34			POPTR_0004s17200		AT4G38840	SAUR14	'hormone metabolism.auxin.induced-regulated-responsive-activated'							#N/A	#N/A	#N/A	#N/A
Potri.005G148000	0.41		0.51	0.38	Hormone.auxin	35				AT1G43130	AT1G43130	LCV2	'hormone metabolism.auxin.induced-regulated-responsive-activated'							#N/A	#N/A	#N/A	#N/A
Potri.019G002200			-0.45	-0.48	Hormone.auxin	36							'hormone metabolism.auxin.induced-regulated-responsive-activated'							#N/A	#N/A	#N/A	#N/A
Potri.T103300	-1.04	-1.46	-1.3	-1.1	Hormone.auxin	37				AT1G60710	AT1G60710	ATB2	'hormone metabolism.auxin.induced-regulated-responsive-activated'							#N/A	#N/A	#N/A	#N/A
Potri.008G129400	-1.29	-1.42	-1.63	-1.65	Hormone.auxin	38	B9HJA9	Auxin efflux carrier component	POPTR_0008s12830, fgenesh4_pm.C_LG_VIII000556, Pt-PIN3.2, PIN6	AT1G70940	AT1G70940	PIN3	'hormone metabolism.auxin.signal transduction'							#N/A	#N/A	#N/A	#N/A
Potri.010G112800	-1.18	-1.01	-1.35	-1.28	Hormone.auxin	39	B9HW69	Auxin efflux carrier component	POPTR_0010s12320, gw1.X.6584.1, Pt-PIN3.1, PIN3	AT1G70940	AT1G70940	PIN3	'hormone metabolism.auxin.signal transduction'							#N/A	#N/A	#N/A	#N/A
Potri.014G146800		-1.4	-1.37	-1.46	Hormone.auxin	40	B9IA92	Auxin efflux carrier component	POPTR_0014s14390, PIN15, fgenesh4_pg.C_LG_XIV000875	AT5G57090	AT1G23080	PIN7, EIR1	'hormone metabolism.auxin.signal transduction'							#N/A	#N/A	#N/A	#N/A
Potri.003G180300			-0.33	-0.47	Hormone.auxin	41	B9GVI7	Defective in cullin neddylation protein	POPTR_0003s17870, estExt_fgenesh4_pm.C_LG_III0613		AT1G15860	AT1G15860	'hormone metabolism.auxin.signal transduction'							#N/A	#N/A	#N/A	#N/A
Potri.017G084300	-0.69	-0.46	-0.59	-0.37	Hormone.auxin	42	B9IJZ0	Defective in cullin neddylation protein (Fragment)	POPTR_0017s12060	AT3G28970	AT3G28970	AAR3	'hormone metabolism.auxin.signal transduction'							#N/A	#N/A	#N/A	#N/A
Potri.005G159300		-0.61	-0.62	-0.8	Hormone.auxin	43	B9H6Y0	F-box family protein	POPTR_0005s17580, grail3.0083002901	AT5G49980	AT5G49980	AFB5	'hormone metabolism.auxin.signal transduction'							-0.526991	-0.547124	-0.676018	-0.517381
Potri.013G087000			-0.96	-1.27	Hormone.auxin	44	B9N158	Putative auxin efflux carrier protein 9	POPTR_0013s08510, estExt_fgenesh4_pg.C_870067, PIN11, Pt-PIN9.2	AT5G16530	AT5G16530	PIN5	'hormone metabolism.auxin.signal transduction'							#N/A	#N/A	#N/A	#N/A
Potri.002G207800	-0.6	-0.47	-0.9		Hormone.auxin	45	U7E2N2	TRANSPORT INHIBITOR RESPONSE 1 family protein	POPTR_0020s00280, Pt-TIR1.1, FBL2, eugene3.00141554	AT3G62980	AT3G62980	TIR1	'hormone metabolism.auxin.signal transduction'							#N/A	#N/A	#N/A	#N/A
Potri.001G323100	-0.5	-0.45	-0.77	-0.36	Hormone.auxin	46	B9GFH2	Transport inhibitor response family protein	POPTR_0001s33030, FBL3, Pt-IPS1.2, eugene3.00012208	AT3G26810	AT3G26810	AFB2	'hormone metabolism.auxin.signal transduction'							#N/A	#N/A	#N/A	#N/A
Potri.017G061600	-0.82	-0.6	-1.33	-0.68	Hormone.auxin	47	B9N0V8	Transport inhibitor response family protein	POPTR_0017s08860, FBL4, estExt_Genewise1_v1.C_880149, Pt-IPS1.1	AT3G26810	AT3G26810	AFB2	'hormone metabolism.auxin.signal transduction'							#N/A	#N/A	#N/A	#N/A
Potri.002G212400	-0.79	-0.92	-0.83	-0.62	Hormone.auxin	48	B9N924	Uncharacterized protein	POPTR_0002s22920	AT4G02980	AT4G02980	ABP1	'hormone metabolism.auxin.signal transduction'							#N/A	#N/A	#N/A	#N/A
Potri.001G361200	-0.57	-0.61	-0.53		Hormone.auxin	49	B9GJW7	Uncharacterized protein	POPTR_0001s37210, fgenesh4_pg.C_LG_I002837	AT5G55540	AT5G55540	TRN1	'hormone metabolism.auxin.signal transduction'							#N/A	#N/A	#N/A	#N/A
Potri.011G042400			-0.78	-0.65	Hormone.auxin	50	B9HZ12	Uncharacterized protein	POPTR_0011s04200, FBL6, eugene3.00110318	AT3G62980	AT1G12820	AFB3, TIR1	'hormone metabolism.auxin.signal transduction'							#N/A	#N/A	#N/A	#N/A
Potri.003G045200	0.48	0.53	1.1	1.08	Hormone.auxin	51	B9GVN2	Putative auxin-amidohydrolase family protein	POPTR_0003s04010, estExt_Genewise1_v1.C_LG_III0403, ILL11, Pt-IAR3.1, POPTR_0003s04020	AT1G51760	AT1G51760	IAR3	'hormone metabolism.auxin.synthesis-degradation'							#N/A	#N/A	#N/A	#N/A
Potri.002G082400		1.53	2.14	1.9	Hormone.auxin	52	B9GU29	Uncharacterized protein	POPTR_0002s08300, POPTR_0002s08290	AT1G44350	AT1G44350	ILL6	'hormone metabolism.auxin.synthesis-degradation'							#N/A	#N/A	#N/A	#N/A
Potri.005G178900	0.9	2.33	1.55	2.24	Hormone.auxin	53	B9H7F8	Uncharacterized protein	POPTR_0005s20110	AT1G44350	AT1G44350	ILL6	'hormone metabolism.auxin.synthesis-degradation'							#N/A	#N/A	#N/A	#N/A
Potri.010G035900	1.78	2.73	3.24	3.17	Hormone.auxin	54	U5G150	Uncharacterized protein	POPTR_0010s04530	AT1G51760	AT1G51760	IAR3	'hormone metabolism.auxin.synthesis-degradation'							#N/A	#N/A	#N/A	#N/A
Potri.016G074100			0.97	0.56	Hormone.auxin	55	B9IIQ5	Uncharacterized protein	POPTR_0016s07500	AT3G02875	AT3G02875	ILR1	'hormone metabolism.auxin.synthesis-degradation'							#N/A	#N/A	#N/A	#N/A
Potri.013G038100	-0.73	-1.07	-1.24	-1.47	Hormone.auxin	56	A9PFA7	Uncharacterized protein	POPTR_0013s03560, estExt_fgenesh4_pg.C_LG_XIII0178	AT5G56750	AT5G56750	NDL1	'transport.hormones.auxin'							#N/A	#N/A	#N/A	#N/A
Potri.003G001000			-0.57	-0.49	Hormone.auxin	57	U5GHK9	Auxin response factor	POPTR_0003s00890, Pt-ARF1.11, estExt_fgenesh4_pg.C_1500013	AT1G59750		ARF1								#N/A	#N/A	#N/A	#N/A
Potri.005G236700			2.78	1.93	Hormone.auxin	58	B9H4U4	Auxin response factor	POPTR_0005s25800	AT1G19850		MP								#N/A	#N/A	#N/A	#N/A
Potri.006G127500	-1.06		-0.92	-0.53	Hormone.auxin	59	U5G739	Auxin response factor	POPTR_0006s12930, gw1.28.631.1	AT4G30080		ARF16								#N/A	#N/A	#N/A	#N/A
Potri.014G100100		-1.51	-2.27	-1.78	Hormone.auxin	60	U5FSL2	Auxin response factor	POPTR_0014s09560	AT2G46530		ARF11								#N/A	#N/A	#N/A	#N/A
Potri.006G077800	-0.62	-0.65			Hormone.auxin	61	U5G614	Auxin response factor	POPTR_0006s07740, gw1.VI.2366.1	AT5G20730		NPH4								#N/A	#N/A	#N/A	#N/A
Potri.008G039000			-0.66	-0.38	Hormone.auxin	62	B9HLK7	Auxin response factor	POPTR_0008s03890	AT4G30080		ARF16								#N/A	#N/A	#N/A	#N/A
Potri.016G090300	-0.49		-0.53	-0.43	Hormone.auxin	63	B9IFN4	Auxin response factor	POPTR_0016s09150, estExt_fgenesh4_pm.C_LG_XVI0323	AT4G30080		ARF16								#N/A	#N/A	#N/A	#N/A
Potri.019G131100	-1.2	-0.41	-1.05	-0.58	Hormone.auxin	64	B9INK7	Chain A family protein	POPTR_0019s15170, eugene3.00190940	AT3G10870		MES17								#N/A	#N/A	#N/A	#N/A
Potri.010G102900		1.15	1.53	1.5	Hormone.cytokinin	1	B9HVS3	Cytokinin receptor 1B (Cytokinin response 1 family protein)	POPTR_0010s11350, gw1.X.6321.1, PHK1, Pt-CRE1.1	AT2G01830	AT2G01830	WOL	'hormone metabolism.cytokinin.signal transduction'							-0.564326	-0.651345	-1.09892	-1.0706
Potri.008G137900			1.16	1.26	Hormone.cytokinin	2	U5G819	Cytokinin response 1 family protein	POPTR_0008s13720, gw1.VIII.2924.1, Pt-CRE1.2, PHK2	AT2G01830	AT2G01830	WOL	'hormone metabolism.cytokinin.signal transduction'							-0.564326	-0.651345	-1.09892	-1.0706
Potri.007G056400	-0.54	-0.58	-0.72	-0.58	Hormone.cytokinin	3	U5G7Y3	Histidine kinase 1 family protein	POPTR_0007s09720, Pt-ATHK1.2, fgenesh4_pg.C_LG_III000677, POPTR_0007s09710	AT2G17820	AT2G17820	HK1	'hormone metabolism.cytokinin.signal transduction'							#N/A	#N/A	#N/A	#N/A
Potri.001G057400	-0.97	-0.5	-0.65	-0.64	Hormone.cytokinin	4	B9GML7	Histidine kinase 3A (Histidine kinase receptor family protein)	POPTR_0001s13740, PHK3, gw1.I.7746.1, Pt-AHK3.1	AT1G27320	AT1G27320	HK3	'hormone metabolism.cytokinin.signal transduction'							#N/A	#N/A	#N/A	#N/A
Potri.003G171000	-0.96	-0.58	-0.54		Hormone.cytokinin	5	B9GZP2	Histidine kinase receptor family protein	POPTR_0003s16950, eugene3.00031406, Pt-AHK3.2, PHK4	AT1G27320	AT1G27320	HK3	'hormone metabolism.cytokinin.signal transduction'							#N/A	#N/A	#N/A	#N/A
Potri.014G164700		-0.76	-0.83	-0.95	Hormone.cytokinin	6	B9IAR0	Uncharacterized protein	POPTR_0014s16260	AT5G35750	AT5G35750	HK2	'hormone metabolism.cytokinin.signal transduction'							#N/A	#N/A	#N/A	#N/A
Potri.002G030500	-2.93	-2.6	-3.64	-2.87	Hormone.cytokinin	7	B9GRI7	Cytokinin oxidase 6 family protein	POPTR_0002s03190, Pt-CKX6.3, fgenesh4_pg.C_LG_II000281	AT1G75450	AT1G75450	CKX5	'hormone metabolism.cytokinin.synthesis-degradation'							#N/A	#N/A	#N/A	#N/A
Potri.006G221000	1.37		0.94	0.79	Hormone.cytokinin	8	B9HD10	Cytokinin oxidase family protein	POPTR_0006s23760, gw1.VI.2253.1	AT5G21482	AT5G21482	CKX7	'hormone metabolism.cytokinin.synthesis-degradation'							#N/A	#N/A	#N/A	#N/A
Potri.001G020900			-0.85	-1.61	Hormone.cytokinin	9	B9NAY6	FAD-binding domain-containing family protein	POPTR_0001s05830, eugene3.02200015	AT3G63440	AT3G63440	CKX6	'hormone metabolism.cytokinin.synthesis-degradation'							#N/A	#N/A	#N/A	#N/A
Potri.014G139300	1.79	1.4			Hormone.cytokinin	10	B9IA23	Uncharacterized protein	POPTR_0014s13540	AT3G63110	AT3G63110	IPT3	'hormone metabolism.cytokinin.synthesis-degradation'							#N/A	#N/A	#N/A	#N/A
Potri.019G083900			-1.22	-2.09	Hormone.gibberelin	1	B9IQJ5	Uncharacterized protein	POPTR_0019s11360				'hormone metabolism.gibberelin.induced-regulated-responsive-activated'							#N/A	#N/A	#N/A	#N/A
Potri.016G026000	1.72	0.92	1.08		Hormone.gibberelin	2				AT1G66350	AT1G66350	RGL1	'hormone metabolism.gibberelin.signal transduction'							#N/A	#N/A	#N/A	#N/A
Potri.T024800	2.36	1.13	1.04	1.32	Hormone.gibberelin	3				AT5G23530	AT5G23530	CXE18	'hormone metabolism.gibberelin.signal transduction'							#N/A	#N/A	#N/A	#N/A
Potri.001G176000	-2.81	-2	-2.14	-2.16	Hormone.gibberelin	4	B9GL06	Oxidoreductase family protein	POPTR_0001s17620, 2OGox10, estExt_fgenesh4_pg.C_LG_I1102		AT1G52790	AT1G52790	'hormone metabolism.gibberelin.synthesis-degradation'							#N/A	#N/A	#N/A	#N/A
Potri.001G175900	-1.6		-1.48	-1.55	Hormone.gibberelin	5	B9GL04	Uncharacterized protein	POPTR_0001s17610		AT1G52820	AT1G52820	'hormone metabolism.gibberelin.synthesis-degradation'							#N/A	#N/A	#N/A	#N/A
Potri.001G176100	-2.97	-3.58	-4.1	-4.66	Hormone.gibberelin	6	B9GL07	Uncharacterized protein	POPTR_0001s17630, 2OGox3, eugene3.00011081		AT1G52800	AT1G52800	'hormone metabolism.gibberelin.synthesis-degradation'							#N/A	#N/A	#N/A	#N/A
Potri.001G175800	-1.88		-2.06	-1.26	Hormone.gibberelin	7	B9GL03	Uncharacterized protein	POPTR_0001s17580, fgenesh4_pg.C_LG_I001106		AT1G52820	AT1G52820	'hormone metabolism.gibberelin.synthesis-degradation'							#N/A	#N/A	#N/A	#N/A
Potri.001G378400			-1.24	-1.58	Hormone.gibberelin	56	B9GGW7	Dioxygenase family protein	POPTR_0001s38760, GA2ox1, eugene3.00012757, Pt-GA2.7	AT1G78440	AT1G78440	ATGA2OX1	'hormone metabolism.ethylene.synthesis-degradation'							#N/A	#N/A	#N/A	#N/A
Potri.011G095600		1.05	1.77	1.16	Hormone.gibberelin	57	B9I1C4	Dioxygenase family protein	POPTR_0011s09770, GA2ox6, estExt_fgenesh4_pg.C_LG_XI0670, Pt-GA2.8	AT1G78440	AT1G78440	ATGA2OX1	'hormone metabolism.ethylene.synthesis-degradation'							#N/A	#N/A	#N/A	#N/A
Potri.008G101600	-1.44		-2.9	-1.81	Hormone.gibberelin	58	B9HIK3	Gibberellin 2-oxidase family protein	POPTR_0008s10100, POPTR_0008s10110, GA2ox4, Pt-GA2.4, fgenesh4_pg.C_LG_VIII000899	AT1G47990	AT1G47990	GA2OX4	'hormone metabolism.ethylene.synthesis-degradation'							#N/A	#N/A	#N/A	#N/A
Potri.005G184200		-1.16	-2.61	-1.62	Hormone.gibberelin	59	B9H7K4	Gibberellin 20-oxidase family protein	POPTR_0005s20650, fgenesh4_pg.C_LG_V001028, GA20ox4	AT5G51810	AT5G51810	GA20OX2	'hormone metabolism.ethylene.synthesis-degradation'							#N/A	#N/A	#N/A	#N/A
Potri.007G103800	-3.28	-3.03	-4.05	-2.94	Hormone.gibberelin	60	B9HEX6	Gibberellin 20-oxidase family protein	POPTR_0007s04360, GA20ox5, fgenesh4_pm.C_LG_VII000149	AT5G51810	AT5G51810	GA20OX2	'hormone metabolism.ethylene.synthesis-degradation'							#N/A	#N/A	#N/A	#N/A
Potri.001G176600	-1.3	-1.42	-1.17	-1.06	Hormone.gibberelin	61	B9GEI2	Gibberellin 3-beta-hydroxylase family protein	POPTR_0001s17680, GA3ox1, Pt-LE.1, eugene3.00011087	AT1G15550	AT1G15550	GA3OX1	'hormone metabolism.ethylene.synthesis-degradation'							#N/A	#N/A	#N/A	#N/A
Potri.004G065000	-1.91		-1.69	-1.15	Hormone.gibberelin	69	B9H2B5	Truncated Gibberellin 2-oxidase family protein	POPTR_0004s06380, fgenesh4_pg.C_LG_IV000327, Pt-GA2.9, GA2ox3	AT1G30040	AT1G30040	GA2OX2	'hormone metabolism.ethylene.synthesis-degradation'							#N/A	#N/A	#N/A	#N/A
Potri.008G145300		1.68	3.73	4	Hormone.gibberelin	78	B9HJQ8	Uncharacterized protein	POPTR_0008s14460	AT4G21200	AT4G21200	GA2OX8	'hormone metabolism.ethylene.synthesis-degradation'							#N/A	#N/A	#N/A	#N/A
Potri.001G278200	-0.76	-0.9	-0.87	-1.27	Stress.hormone.ET	64	A9PHC3	Oxidoreductase family protein	POPTR_0001s28480, estExt_Genewise1_v1.C_LG_I2124		AT5G58660	GA2ox9	'hormone metabolism.ethylene.synthesis-degradation'							#N/A	#N/A	#N/A	#N/A
Potri.007G006800			1.57	1.22	Hormone.peptide	1	B9HFY9	Phytosulfokines 3 family protein	POPTR_0007s14750, Pt-PSK3.1, eugene3.00071277	AT3G49780		PSK4								1.24346	1.64542	-0.800475	-0.115236
Potri.017G059800			0.77	1.14	Hormone.peptide	2	B9N0U4	RALF-LIKE 32 family protein	POPTR_0017s08660, eugene3.00880027, Pt-RALFL32.1	AT4G14010		RALFL32								-0.164175	-0.0175106	-0.566865	-0.581344
Potri.002G226300	-1.06		-2.21	-1.51	Hormone.peptide	3	B9GTV1	Uncharacterized protein	POPTR_0002s21530, grail3.0034010601	AT1G05065		CLE20								#N/A	#N/A	#N/A	#N/A
Potri.005G087000	-2.86	-1.94	-3.27	-1.4	Hormone.peptide	4	U5GB25	Uncharacterized protein	POPTR_0005s08920	AT5G64770		RGF9								#N/A	#N/A	#N/A	#N/A
Potri.007G077300	-1.99	-1.5	-1.31	-0.79	Hormone.peptide	5	U5G418	Uncharacterized protein	POPTR_0007s07020	AT5G64770		RGF9								#N/A	#N/A	#N/A	#N/A
Potri.009G085600	1.11	1.41	2.08	1.81	Hormone.peptide	6	B9HN20	Uncharacterized protein	POPTR_0009s08900	AT3G49780		PSK4								1.24346	1.64542	-0.800475	-0.115236
Potri.010G124900	-2.59	-1.75	-2.14	-1.69	Hormone.peptide	7	U5FYS1	Uncharacterized protein	POPTR_0010s13470	AT1G25425		CLE43								#N/A	#N/A	#N/A	#N/A
Potri.014G014000	1.19		2.8	1.88	Hormone.peptide	8	B9IBP4	Uncharacterized protein	POPTR_0014s01430, eugene3.00140061	AT3G49780		PSK4								1.24346	1.64542	-0.800475	-0.115236
Potri.001G376100			1.96	2.63	Hormone.peptide	9				AT1G73165		CLE1								#N/A	#N/A	#N/A	#N/A
Potri.010G169300			-1.22	-1.81	Hormone.peptide	10				AT1G69588		CLE45								#N/A	#N/A	#N/A	#N/A
Potri.002G240800		0.78	1.11	0.74	Metabolism	1	B9GNJ0	Pantoate--beta-alanine ligase family protein	POPTR_0002s24190, fgenesh4_pg.C_LG_II002417	AT5G48840	AT5G48840	PANC	'Co-factor and vitamine metabolism'							#N/A	#N/A	#N/A	#N/A
Potri.016G116400	2.15	0.78			Metabolism	2	B9IG96	Pyridoxin biosynthesis PDX1-like protein 3	POPTR_0016s12370, Pt-PDX1.2, eugene3.00161108	AT5G01410	AT5G01410	RSR4	'Co-factor and vitamine metabolism'							#N/A	#N/A	#N/A	#N/A
Potri.009G024100			0.51	0.35	Metabolism	3	B9HPR5	Cofactor of nitrate reductase and xanthine dehydrogenase 2 family protein	POPTR_0009s02900, fgenesh4_pg.C_LG_IX001324, Pt-CNX2.1	AT2G31955	AT2G31955	CNX2	'Co-factor and vitamine metabolism.biotin'							#N/A	#N/A	#N/A	#N/A
Potri.001G230700	-1.32		-2.62	-1.78	Metabolism	4				AT2G31955	AT2G31955	CNX2	'Co-factor and vitamine metabolism.biotin'							#N/A	#N/A	#N/A	#N/A
Potri.019G080200			-0.89	-0.87	Metabolism	5	B9IQF7	Radical SAM domain-containing family protein	POPTR_0019s10920, fgenesh4_pg.C_LG_XIX000731		AT1G72090	AT1G72090	'Co-factor and vitamine metabolism.iron-sulphur clusters'							#N/A	#N/A	#N/A	#N/A
Potri.012G089500	1.99	1.2	2.76	1.37	Metabolism	6	U5FUD9	Uncharacterized protein	POPTR_0012s09130, eugene3.00120821	AT5G50210	AT5G50210	QS	'Co-factor and vitamine metabolism.iron-sulphur clusters'							#N/A	#N/A	#N/A	#N/A
Potri.001G468300	-0.61	-0.41	-0.87	-0.4	Metabolism	7	B9GHG8	Uncharacterized protein	POPTR_0001s47230	AT4G26500	AT4G26500	CPSUFE	'Co-factor and vitamine metabolism.iron-sulphur clusters'							#N/A	#N/A	#N/A	#N/A
Potri.005G121200		0.81	1.28	1.18	Metabolism	8	B9MXM7	Cytidylyltransferase domain-containing family protein	POPTR_0005s12320, eugene3.00570163	AT2G18250	AT2G18250	COAD	'Co-factor and vitamine metabolism.pantothenate.pantetheine-phosphate adenylyltransferase (PPAT)'							#N/A	#N/A	#N/A	#N/A
Potri.010G041800			0.49	0.38	Metabolism	9	B9HU62	Pantothenate kinase 2 family protein	POPTR_0010s05150, estExt_fgenesh4_pg.C_LG_X0621	AT4G32180	AT4G32180	PANK2	'Co-factor and vitamine metabolism.pantothenate.pantothenate kinase (PANK)'							#N/A	#N/A	#N/A	#N/A
Potri.001G234900	-2.1	-0.98	-1.99	-1.18	Metabolism	10	B9GES8	Uncharacterized protein	POPTR_0001s24160		AT5G59750	RIBA3	'Co-factor and vitamine metabolism.riboflavin.GTP cyclohydrolase II'							#N/A	#N/A	#N/A	#N/A
Potri.001G310500			1.31	0.55	Metabolism	11	U5GVP3	Uncharacterized protein	POPTR_0001s31800	AT5G64300	AT5G64300	GCH	'Co-factor and vitamine metabolism.riboflavin.GTP cyclohydrolase II'							#N/A	#N/A	#N/A	#N/A
Potri.007G097300	-1.02	-0.76	-0.84		Metabolism	12	B9HF78	Uncharacterized protein	POPTR_0007s04980, POPTR_0007s04990	AT5G64300	AT5G64300	GCH	'Co-factor and vitamine metabolism.riboflavin.GTP cyclohydrolase II'							#N/A	#N/A	#N/A	#N/A
Potri.017G050400	2.25	2.43	5.02	4	Metabolism	13	U5FLL6	Uncharacterized protein	POPTR_0017s07710	AT5G64300	AT5G64300	GCH	'Co-factor and vitamine metabolism.riboflavin.GTP cyclohydrolase II'							#N/A	#N/A	#N/A	#N/A
Potri.011G111900	0.69	0.7	1.03	0.81	Metabolism	14	B9I1V5	Putative 4-methyl-5(B-hydroxyethyl)-thiazole monophosphate family protein	POPTR_0011s11320, eugene3.00110840		AT1G53280	DJ1B	'Co-factor and vitamine metabolism.thiamine'							#N/A	#N/A	#N/A	#N/A
Potri.011G134900	-0.99	-1	-1.38	-0.49	Metabolism	15	A9PEX7	Thiamine thiazole synthase, chloroplastic (Thiazole biosynthetic enzyme)	POPTR_0011s13820, gw1.XI.428.1	AT5G54770	AT5G54770	THI1	'Co-factor and vitamine metabolism.thiamine'							#N/A	#N/A	#N/A	#N/A
Potri.004G020500	-1.32		-2.4	-0.48	Metabolism	16	A9PEX2	Thiamine thiazole synthase, chloroplastic (Thiazole biosynthetic enzyme)	POPTR_0004s01990, estExt_fgenesh4_pg.C_LG_IV0080	AT5G54770	AT5G54770	THI1	'Co-factor and vitamine metabolism.thiamine'							#N/A	#N/A	#N/A	#N/A
Potri.009G043200	-2.43	-1.13	-3.42	-1.32	Metabolism	17	B9HP68	Uncharacterized protein	POPTR_0009s04780	AT2G29630	AT2G29630	THIC	'Co-factor and vitamine metabolism.thiamine'							1.24504	0.966585	1.43728	1.22793
Potri.009G100900	-0.97	-0.77	-1.5	-0.69	Metabolism	18	B9HS15	Uncharacterized protein	POPTR_0009s10390		AT4G34020	DJ1C	'Co-factor and vitamine metabolism.thiamine'							#N/A	#N/A	#N/A	#N/A
Potri.001G249200	-1.17	-0.65	-1.98	-0.91	Metabolism	19			POPTR_0001s25630	AT2G29630	AT2G29630	THIC	'Co-factor and vitamine metabolism.thiamine'							1.24504	0.966585	1.43728	1.22793
Potri.002G205800	-0.53	-0.75	-0.56	-0.63	Metabolism	20	B9GS93	Thiamin pyrophosphokinase family protein	POPTR_0002s20730, estExt_fgenesh4_pg.C_LG_II1708	AT1G02880	AT1G02880	TPK1	'Co-factor and vitamine metabolism.thiamine.thiamine diphosphokinase'							#N/A	#N/A	#N/A	#N/A
Potri.001G122400	0.95	0.56	1.24	1.41	Metabolism	21	U5GU43	L-lactate dehydrogenase (EC 1.1.1.27)	POPTR_0001s00440, gw1.127.232.1		AT4G17260	AT4G17260	'fermentation.LDH'							#N/A	#N/A	#N/A	#N/A
Potri.004G094600	0.36		1.08	0.73	Metabolism	22	B9H341	Uncharacterized protein	POPTR_0004s09350, estExt_fgenesh4_pm.C_LG_IV0225, POPTR_0004s09360		AT5G17380	AT5G17380	'fermentation.PDC'							#N/A	#N/A	#N/A	#N/A
Potri.011G064000			0.82	0.59	Metabolism	23					AT4G33070	PDC1	'fermentation.PDC'							#N/A	#N/A	#N/A	#N/A
Potri.001G259100			-1.49	-0.94	Metabolism	24	B9GF13	Aldehyde dehydrogenase	POPTR_0001s26630, estExt_Genewise1_v1.C_LG_I1550	AT4G36250	AT4G36250	ALDH3F1	'fermentation.aldehyde dehydrogenase'							#N/A	#N/A	#N/A	#N/A
Potri.002G081800	-2.1	-1.02	-1.75	-0.8	Metabolism	25	B9GU23	Aldehyde dehydrogenase	POPTR_0002s08230, Pt-ALDH3.1, fgenesh4_pg.C_LG_II000742	AT1G44170	AT1G44170	ALDH3H1	'fermentation.aldehyde dehydrogenase'							#N/A	#N/A	#N/A	#N/A
Potri.012G078700	-1.5	-1.58	-1.69	-1.76	Metabolism	26	B9I383	Aldehyde dehydrogenase 1 family protein	POPTR_0012s08010, estExt_fgenesh4_pg.C_LG_XII0768, Pt-ALDH1.2	AT3G48000	AT3G48000	ALDH2B4	'fermentation.aldehyde dehydrogenase'							#N/A	#N/A	#N/A	#N/A
Potri.015G074100	-0.75	-0.63	-1.43	-0.78	Metabolism	27	B9IEP8	Aldehyde dehydrogenase 1 family protein	POPTR_0015s08540, Pt-ALDH1.3, grail3.0005008802	AT3G48000	AT3G48000	ALDH2B4	'fermentation.aldehyde dehydrogenase'							#N/A	#N/A	#N/A	#N/A
Potri.001G287400	-1.1	-0.5	-1.97	-0.64	Metabolism	28	B9GIQ3	Malate dehydrogenase (EC 1.1.1.37)	POPTR_0001s29420, fgenesh4_pm.C_LG_I001100, Pt-MDHG.2	AT2G22780	AT2G22780	PMDH1	'gluconeogenesis / glyoxylate cycle.Malate DH'							#N/A	#N/A	#N/A	#N/A
Potri.004G112800	0.85	0.84	1.17	1.05	Metabolism	29	B9N7N3	Nodule-enhanced malate dehydrogenase family protein	POPTR_0004s11170, Pt-NEMDH.2, estExt_fgenesh4_pm.C_1650008	AT3G47520	AT3G47520	MDH	'gluconeogenesis / glyoxylate cycle.Malate DH'							#N/A	#N/A	#N/A	#N/A
Potri.017G101900	1.21	0.6	0.83	0.81	Metabolism	30	U5FJ76	Nodule-enhanced malate dehydrogenase family protein	POPTR_0017s13630, fgenesh4_pg.C_scaffold_155000049, Pt-NEMDH.3	AT3G47520	AT3G47520	MDH	'gluconeogenesis / glyoxylate cycle.Malate DH'							#N/A	#N/A	#N/A	#N/A
Potri.017G102000	0.92	0.88	1.4	1.18	Metabolism	31	U5FLW8	Nodule-enhanced malate dehydrogenase family protein	POPTR_0017s13640, eugene3.01550047, Pt-NEMDH.1	AT3G47520	AT3G47520	MDH	'gluconeogenesis / glyoxylate cycle.Malate DH'							#N/A	#N/A	#N/A	#N/A
Potri.002G107700	0.83	0.42	0.51		Metabolism	32	B9GN56	Phosphoenolpyruvate carboxykinase family protein	POPTR_0002s10850, POPTR_0002s10860, estExt_fgenesh4_pg.C_LG_II0983	AT4G37870	AT4G37870	PCK1	'gluconeogenesis / glyoxylate cycle.PEPCK'							#N/A	#N/A	#N/A	#N/A
Potri.007G011200		0.71	1.28	1.05	Metabolism	33	B9HFR1	Phosphoenolpyruvate carboxykinase family protein	POPTR_0007s14250, estExt_Genewise1_v1.C_LG_VII3984	AT4G37870	AT4G37870	PCK1	'gluconeogenesis / glyoxylate cycle.PEPCK'							#N/A	#N/A	#N/A	#N/A
Potri.014G141900		0.72	1.31	1.15	Metabolism	34	B9IA46	Citrate synthase (EC 2.3.3.16)	POPTR_0014s13850, estExt_Genewise1_v1.C_LG_XIV2957	AT3G58750	AT3G58750	CSY2	'gluconeogenesis / glyoxylate cycle.citrate synthase'							-0.218896	-0.076976	-0.907847	-0.645394
Potri.016G089300			0.41	0.3	Metabolism	35	B9IFM7	Citrate synthase (EC 2.3.3.16)	POPTR_0016s09070, estExt_Genewise1_v1.C_LG_XVI2794	AT3G58750	AT2G42790	CSY3, CSY2	'gluconeogenesis / glyoxylate cycle.citrate synthase'							-0.218896	-0.076976	-0.907847	-0.645394
Potri.017G036900			1.63	1.51	Metabolism	36	B9MXY5	Isocitrate lyase	POPTR_0017s06460, estExt_Genewise1_v1.C_640140, Pt-ICL1.1	AT3G21720	AT3G21720	ICL	'gluconeogenesis / glyoxylate cycle.isocitrate lyase'							#N/A	#N/A	#N/A	#N/A
Potri.010G027800	-0.95	-0.72	-1.75	-1.44	Metabolism	37	B9HY99	Pyruvate phosphate dikinase family protein	POPTR_0010s02860, eugene3.00100246	AT4G15530	AT4G15530	PPDK	'gluconeogenesis / glyoxylate cycle.pyruvate dikinase'							#N/A	#N/A	#N/A	#N/A
Potri.012G057500	0.94	1.55	2.66	2.86	Metabolism	38	B9I2N0	Enolase family protein	POPTR_0012s05410, estExt_fgenesh4_pm.C_LG_XII0191	AT1G74030	AT1G74030	ENO1	'glycolysis.cytosolic branch.enolase'							#N/A	#N/A	#N/A	#N/A
Potri.006G116800		0.41	0.51	0.87	Metabolism	39	A9PIJ2	Phosphopyruvate hydratase family protein	POPTR_0006s11800, estExt_fgenesh4_pm.C_280132, Pt-ENO.1	AT2G36530	AT2G36530	LOS2	'glycolysis.cytosolic branch.enolase'							#N/A	#N/A	#N/A	#N/A
Potri.015G131100			0.74	0.95	Metabolism	40	A9PD49	Uncharacterized protein	POPTR_0015s14380, eugene3.00151093	AT2G36530	AT2G36530	LOS2	'glycolysis.cytosolic branch.enolase'							#N/A	#N/A	#N/A	#N/A
Potri.008G083900			0.82	0.8	Metabolism	41	B9HI47	Glyceraldehyde-3-phosphate dehydrogenase (EC 1.2.1.-)	POPTR_0008s08340, estExt_fgenesh4_pm.C_LG_VIII0332, Pt-GAPDH1.4	AT1G16300	AT1G16300	GAPCP-2	'glycolysis.cytosolic branch.glyceraldehyde 3-phosphate dehydrogenase (GAP-DH)'							#N/A	#N/A	#N/A	#N/A
Potri.008G179300	1.61	2.44	4.29	3.45	Metabolism	42	B9HLA3	Glyceraldehyde-3-phosphate dehydrogenase (EC 1.2.1.-)	POPTR_0008s17940, gw1.VIII.2697.1, Pt-GAPDH.1	AT3G04120	AT3G04120	GAPC1	'glycolysis.cytosolic branch.glyceraldehyde 3-phosphate dehydrogenase (GAP-DH)'							#N/A	#N/A	#N/A	#N/A
Potri.010G055400	1.58	1.58	2.72	2.38	Metabolism	43	A9P807	Glyceraldehyde-3-phosphate dehydrogenase (EC 1.2.1.-)	POPTR_0010s06560, Pt-GAPDH.3, estExt_fgenesh4_pg.C_LG_X0484	AT3G04120	AT3G04120	GAPC1	'glycolysis.cytosolic branch.glyceraldehyde 3-phosphate dehydrogenase (GAP-DH)'							#N/A	#N/A	#N/A	#N/A
Potri.010G172400		0.99	2.27	1.47	Metabolism	44	A9PHA3	Glyceraldehyde-3-phosphate dehydrogenase (EC 1.2.1.-)	POPTR_0010s17930	AT1G16300	AT1G16300	GAPCP-2	'glycolysis.cytosolic branch.glyceraldehyde 3-phosphate dehydrogenase (GAP-DH)'							#N/A	#N/A	#N/A	#N/A
Potri.012G094100	1.3	0.87	1.3	0.99	Metabolism	45	A9PA00	Glyceraldehyde-3-phosphate dehydrogenase (EC 1.2.1.-)	POPTR_0012s09570, estExt_Genewise1_v1.C_LG_XII1463, Pt-GAPDH1.1	AT1G13440	AT1G13440	GAPC2	'glycolysis.cytosolic branch.glyceraldehyde 3-phosphate dehydrogenase (GAP-DH)'							#N/A	#N/A	#N/A	#N/A
Potri.001G391900	1.07	0.86	1.55	0.97	Metabolism	46	U5GXD4	Phosphoenolpyruvate carboxylase family protein	POPTR_0001s40250, Pt-PEPC.1, estExt_Genewise1_v1.C_1460016	AT3G14940	AT3G14940	PPC3	'glycolysis.cytosolic branch.phospho-enol-pyruvate carboxylase (PEPC)'							#N/A	#N/A	#N/A	#N/A
Potri.002G214100	-1	-0.87	-0.69	-0.8	Metabolism	47	B9GTC2	Uncharacterized protein	POPTR_0002s22720, eugene3.00001960	AT1G53310	AT1G53310	PPC1	'glycolysis.cytosolic branch.phospho-enol-pyruvate carboxylase (PEPC)'							#N/A	#N/A	#N/A	#N/A
Potri.005G257800			0.89	0.88	Metabolism	48	B9H5X2	Pyrophosphate--fructose 6-phosphate 1-phosphotransferase subunit alpha (PFP) (6-phosphofructokinase, pyrophosphate dependent) (PPi-PFK) (Pyrophosphate-dependent 6-phosphofructose-1-kinase)	POPTR_0005s27920, fgenesh4_pg.C_LG_V001718		AT1G76550	AT1G76550	'glycolysis.cytosolic branch.phosphofructokinase (PFK)'							#N/A	#N/A	#N/A	#N/A
Potri.011G015900			0.69	0.84	Metabolism	49	B9HZE4	Pyrophosphate--fructose 6-phosphate 1-phosphotransferase subunit beta (PFP) (EC 2.7.1.90) (6-phosphofructokinase, pyrophosphate dependent) (PPi-PFK) (Pyrophosphate-dependent 6-phosphofructose-1-kinase)	POPTR_0011s02000, gw1.XI.1644.1		AT1G12000	AT1G12000	'glycolysis.cytosolic branch.phosphofructokinase (PFK)'							#N/A	#N/A	#N/A	#N/A
Potri.001G286000			-0.42	-0.41	Metabolism	50	A9PFQ3	Uncharacterized protein	POPTR_0001s29270, gw1.I.4299.1		AT5G64460	AT5G64460	'glycolysis.cytosolic branch.phosphoglycerate mutase'							#N/A	#N/A	#N/A	#N/A
Potri.002G108500			0.83	0.62	Metabolism	51	U5GPD9	Uncharacterized protein	POPTR_0002s10920		AT1G58280	AT1G58280	'glycolysis.cytosolic branch.phosphoglycerate mutase'							#N/A	#N/A	#N/A	#N/A
Potri.002G108600	1.22	2.4	2.16	1.88	Metabolism	52	U5GSM3	Uncharacterized protein	POPTR_0002s10930, estExt_Genewise1_v1.C_LG_II0269, Pt-PGM.1		AT1G58280	AT1G58280	'glycolysis.cytosolic branch.phosphoglycerate mutase'							#N/A	#N/A	#N/A	#N/A
Potri.003G131200	1.56		0.78	1.02	Metabolism	53	B9GWU5	Uncharacterized protein	POPTR_0003s13110		AT3G05170	AT3G05170	'glycolysis.cytosolic branch.phosphoglycerate mutase'							#N/A	#N/A	#N/A	#N/A
Potri.001G001600	0.5	0.57	0.82	1.07	Metabolism	54	B9GLB6	Pyruvate kinase (EC 2.7.1.40)	POPTR_0001s03890, fgenesh4_pm.C_LG_I000007		AT5G56350	AT5G56350	'glycolysis.cytosolic branch.pyruvate kinase (PK)'							#N/A	#N/A	#N/A	#N/A
Potri.008G027100		0.38	0.38	0.45	Metabolism	55	B9HL49	Pyruvate kinase (EC 2.7.1.40)	POPTR_0008s02740, estExt_fgenesh4_pm.C_LG_VIII0091		AT3G52990	AT3G52990	'glycolysis.cytosolic branch.pyruvate kinase (PK)'							#N/A	#N/A	#N/A	#N/A
Potri.007G010300	0.99	1.22	2.05	1.74	Metabolism	56	B9HFR9	ATP-dependent 6-phosphofructokinase (ATP-PFK) (Phosphofructokinase) (EC 2.7.1.11) (Phosphohexokinase)	POPTR_0007s14380	AT2G22480	AT2G22480	PFK5	'glycolysis.plastid branch.phosphofructokinase (PFK)'							0.521445	0.512359	0.722706	0.817587
Potri.018G069200	0.51	0.41	0.64	0.32	Metabolism	57	U5FFV3	ATP-dependent 6-phosphofructokinase (ATP-PFK) (Phosphofructokinase) (EC 2.7.1.11) (Phosphohexokinase)	POPTR_0018s06720, estExt_Genewise1_v1.C_1450141	AT4G26270	AT4G26270	PFK3	'glycolysis.plastid branch.phosphofructokinase (PFK)'							0.729319	0.716397	0.931377	1.06569
Potri.006G235100	-0.68	-0.76	-1.06	-0.63	Metabolism	58	B9HE12	ATP-dependent 6-phosphofructokinase (ATP-PFK) (Phosphofructokinase) (EC 2.7.1.11) (Phosphohexokinase)	POPTR_0006s25170, estExt_fgenesh4_pg.C_LG_VI1611	AT4G26270	AT4G26270	PFK3	'glycolysis.plastid branch.phosphofructokinase (PFK)'							0.729319	0.716397	0.931377	1.06569
Potri.008G131400	-2.18	-0.81	-2.87	-1.09	Metabolism	59	B9HJC9	Uncharacterized protein	POPTR_0008s13060		AT1G70820	AT1G70820	'glycolysis.plastid branch.phosphoglucomutase (PGM)'							#N/A	#N/A	#N/A	#N/A
Potri.006G117400	0.45	0.68	0.73	1.06	Metabolism	60	A9P7U5	Pyruvate kinase (EC 2.7.1.40)	POPTR_0006s11860, eugene3.00280289		AT3G52990	AT3G52990	'glycolysis.plastid branch.pyruvate kinase (PK)'							#N/A	#N/A	#N/A	#N/A
Potri.008G002500	0.37	0.76	0.64	0.87	Metabolism	61	A9PFJ7	Pyruvate kinase (EC 2.7.1.40)	POPTR_0008s00310, eugene3.00080009		AT5G08570	AT5G08570	'glycolysis.plastid branch.pyruvate kinase (PK)'							#N/A	#N/A	#N/A	#N/A
Potri.001G145300			-1.22	-0.83	Metabolism	62	B9GM35	Pyruvate kinase (EC 2.7.1.40)	POPTR_0001s02820, gw1.29.22.1	AT1G32440	AT1G32440	PKp3	'glycolysis.plastid branch.pyruvate kinase (PK)'							#N/A	#N/A	#N/A	#N/A
Potri.001G289300			-0.73	-0.46	Metabolism	63	B9GIN5	Pyruvate kinase (EC 2.7.1.40)	POPTR_0001s29650	AT3G22960	AT3G22960	PKP-ALPHA	'glycolysis.plastid branch.pyruvate kinase (PK)'							#N/A	#N/A	#N/A	#N/A
Potri.005G168000			1.06	1.94	Metabolism	64	B9H756	Phosphoglycerate mutase family protein	POPTR_0005s16610, eugene3.00050750		AT1G22170	AT1G22170	'glycolysis.unclear/dually targeted.phosphoglycerate mutase'							#N/A	#N/A	#N/A	#N/A
Potri.002G093300	1.45	1.71	3.33	3.67	Metabolism	65	B9GUK5	Uncharacterized protein	POPTR_0002s09390		AT1G22170	AT1G22170	'glycolysis.unclear/dually targeted.phosphoglycerate mutase'							#N/A	#N/A	#N/A	#N/A
Potri.004G187700	-0.51		-1.33	-0.55	Metabolism	66	B9MYJ3	Uncharacterized protein	POPTR_0004s19920, estExt_fgenesh4_pg.C_660026		AT5G22620	AT5G22620	'glycolysis.unclear/dually targeted.phosphoglycerate mutase'							#N/A	#N/A	#N/A	#N/A
Potri.005G078100	0.62	0.65	0.82		Metabolism	67	B9H552	Uncharacterized protein	POPTR_0005s07990		AT1G22170	AT1G22170	'glycolysis.unclear/dually targeted.phosphoglycerate mutase'							#N/A	#N/A	#N/A	#N/A
Potri.001G451100			1.71	1.4	Metabolism	68	B9GJ54	Eugenol O-methyltransferase family protein	POPTR_0001s45530, Pt-RCOMT1.5, gw1.I.5581.1	AT5G54160	AT5G54160	OMT1	'misc.O-methyl transferases'							#N/A	#N/A	#N/A	#N/A
Potri.011G150500		1.47	2.2	1.96	Metabolism	69	B9I0Q8	Eugenol O-methyltransferase family protein	POPTR_0011s15360, COMTL1, Pt-RCOMT1.4, fgenesh4_pm.C_LG_XI000417	AT5G54160	AT5G54160	OMT1	'misc.O-methyl transferases'							#N/A	#N/A	#N/A	#N/A
Potri.014G106500	0.92		1.33	0.97	Metabolism	70	B9I955	Eugenol O-methyltransferase family protein	POPTR_0014s10210, Pt-RCOMT1.3, gw1.XIV.1942.1	AT5G54160	AT5G54160	OMT1	'misc.O-methyl transferases'							#N/A	#N/A	#N/A	#N/A
Potri.016G101600			1.58	1.32	Metabolism	71	U5FL13	Uncharacterized protein (Fragment)	POPTR_0016s10450	AT5G54160	AT5G54160	OMT1	'misc.O-methyl transferases'							#N/A	#N/A	#N/A	#N/A
Potri.001G381900			1.52	1.56	Metabolism	72	B9GHE5	Exostosin family protein	POPTR_0001s39070		AT1G68470	AT1G68470	'misc.UDP glucosyl and glucoronyl transferases'	GT47		uncharacterized				#N/A	#N/A	#N/A	#N/A
Potri.003G112200			-0.83	-0.58	Metabolism	73	B9GVH9	Exostosin family protein	POPTR_0003s11170		AT4G22580	AT4G22580	'misc.UDP glucosyl and glucoronyl transferases'	GT47		uncharacterized				#N/A	#N/A	#N/A	#N/A
Potri.013G116200	0.65	0.55	0.66		Metabolism	74	U5FSX8	Exostosin family protein	POPTR_0013s12050, gw1.41.151.1		AT1G34270	AT1G34270	'misc.UDP glucosyl and glucoronyl transferases'	GT47		Uncharacterized				#N/A	#N/A	#N/A	#N/A
Potri.010G137000	0.81	0.44	0.55	0.44	Metabolism	75	B9HWT6	Glucosyltransferase like family protein	POPTR_0010s14680, eugene3.00101302, Pt-ADGT.4		AT5G03490	UGT89A2	'misc.UDP glucosyl and glucoronyl transferases'	GT1						#N/A	#N/A	#N/A	#N/A
Potri.003G105500	0.76		1.46	0.87	Metabolism	76	B9H050	Glycosyl transferase family 1 family protein	POPTR_0003s10460, eugene3.00030779		AT4G19460	AT4G19460	'misc.UDP glucosyl and glucoronyl transferases'	GT4						#N/A	#N/A	#N/A	#N/A
Potri.002G236400	-1.62	-0.94			Metabolism	77	B9GNE8	Glycosyltransferase (EC 2.4.1.-)	POPTR_0002s23760, grail3.0021016401, Pt-IAGLU.2	AT4G15550	AT4G15550	IAGLU	'misc.UDP glucosyl and glucoronyl transferases'	GT1						-0.732459	-1.547	-1.59212	-2.35588
Potri.004G069600			0.83	0.94	Metabolism	78	B9H277	Glycosyltransferase (EC 2.4.1.-)	POPTR_0004s06820, eugene3.00040275	AT3G16520	AT3G16520	UGT88A1	'misc.UDP glucosyl and glucoronyl transferases'	GT1						-1.09524	-0.6005	-1.13577	-0.690363
Potri.004G179300	1.54	1.25	1.63		Metabolism	79	B9H1M3	Glycosyltransferase (EC 2.4.1.-)	POPTR_0004s18570, Pt-ZOG1.14, eugene3.00041395	AT1G05680	AT1G05680	UGT74E2	'misc.UDP glucosyl and glucoronyl transferases'	GT1						#N/A	#N/A	#N/A	#N/A
Potri.005G073800			0.75	0.75	Metabolism	80	B9H4S3	Glycosyltransferase (EC 2.4.1.-)	POPTR_0005s07500, estExt_Genewise1_v1.C_LG_V2740	AT1G22360	AT1G22400	UGT85A1, UGT85A2	'misc.UDP glucosyl and glucoronyl transferases'	GT1						#N/A	#N/A	#N/A	#N/A
Potri.006G022500	1.63		1.09	1.19	Metabolism	81	B9HDE7	Glycosyltransferase (EC 2.4.1.-)	POPTR_0006s02330	AT1G22400	AT1G22400	UGT85A1	'misc.UDP glucosyl and glucoronyl transferases'	GT1						#N/A	#N/A	#N/A	#N/A
Potri.006G023100	1.65	1	1.69	0.99	Metabolism	82	B9HDE9	Glycosyltransferase (EC 2.4.1.-)	POPTR_0006s02380, gw1.VI.2360.1	AT1G22400	AT1G22400	UGT85A1	'misc.UDP glucosyl and glucoronyl transferases'	GT1						#N/A	#N/A	#N/A	#N/A
Potri.008G062400			0.77	0.67	Metabolism	83	U5G7K2	Glycosyltransferase (EC 2.4.1.-)	POPTR_0008s06270	AT1G22380	AT1G22380	UGT85A3	'misc.UDP glucosyl and glucoronyl transferases'	GT1						#N/A	#N/A	#N/A	#N/A
Potri.009G095300			1.15	1.56	Metabolism	84	U5G3W9	Glycosyltransferase (EC 2.4.1.-)	POPTR_0009s09820	AT4G15480	AT4G15480	UGT84A1	'misc.UDP glucosyl and glucoronyl transferases'	GT1						#N/A	#N/A	#N/A	#N/A
Potri.009G099000	0.52	0.51	0.74	0.47	Metabolism	85	B9HS33	Glycosyltransferase (EC 2.4.1.-)	POPTR_0009s10190	AT4G34131	AT4G34131	UGT73B3	'misc.UDP glucosyl and glucoronyl transferases'	GT1		Lignin	Lignin biosynthesis			#N/A	#N/A	#N/A	#N/A
Potri.011G060300	2.24		1.16	1.29	Metabolism	86	U5FYL1	Glycosyltransferase (EC 2.4.1.-)	POPTR_0011s05910, fgenesh4_pm.C_scaffold_187000008		AT5G54010	UGT79B6	'misc.UDP glucosyl and glucoronyl transferases'	GT1						#N/A	#N/A	#N/A	#N/A
Potri.013G022800	-1.51	-1.32	-2.36	-1.25	Metabolism	87	U5FUF6	Glycosyltransferase (EC 2.4.1.-)	POPTR_0013s02370		AT3G02100	AT3G02100	'misc.UDP glucosyl and glucoronyl transferases'	GT1						#N/A	#N/A	#N/A	#N/A
Potri.016G021300	-0.82	-1.24	-1.57	-0.89	Metabolism	88	B9IHE1	Glycosyltransferase (EC 2.4.1.-)	POPTR_0016s02200	AT1G22400	AT1G22400	UGT85A1	'misc.UDP glucosyl and glucoronyl transferases'	GT1						#N/A	#N/A	#N/A	#N/A
Potri.016G097400	2.46	1.08	1.43		Metabolism	89	B9IFT7	Glycosyltransferase (EC 2.4.1.-)	POPTR_0016s10880, Pt-DOGT1.1, gw1.XVI.3101.1	AT3G53150	AT3G53150		'misc.UDP glucosyl and glucoronyl transferases'	GT1						#N/A	#N/A	#N/A	#N/A
Potri.017G032500	1.93	1.48	1.63	1.18	Metabolism	90	U5FKE4	Glycosyltransferase (EC 2.4.1.-)	POPTR_0017s06100, fgenesh4_pg.C_scaffold_1119000002, Pt-ZOG1.12	AT1G05680	AT1G05680	UGT74E2	'misc.UDP glucosyl and glucoronyl transferases'	GT1						#N/A	#N/A	#N/A	#N/A
Potri.018G008900			-1.24	-1.22	Metabolism	91	B9ILE0	Glycosyltransferase (EC 2.4.1.-)	POPTR_0018s03410, eugene3.00180593	AT2G15490	AT2G15490	UGT73B4	'misc.UDP glucosyl and glucoronyl transferases'	GT1						#N/A	#N/A	#N/A	#N/A
Potri.005G128000			2.2	1.36	Metabolism	92	U5GFN9	Hexosyltransferase (EC 2.4.1.-)	POPTR_0005s12920, fgenesh4_pg.C_scaffold_57000218	AT3G50760	AT3G50760	GATL2	'misc.UDP glucosyl and glucoronyl transferases'	GT8		Xylan	Xylan biosynthesis			#N/A	#N/A	#N/A	#N/A
Potri.008G116900	-1.06	-1.21	-1.02		Metabolism	93	B9HIY9	Hexosyltransferase (EC 2.4.1.-)	POPTR_0008s11570	AT1G13250	AT1G13250	GATL3	'misc.UDP glucosyl and glucoronyl transferases'	GT8		Pectin	Pectin biosynthesis			#N/A	#N/A	#N/A	#N/A
Potri.004G212000	2.11	2.5	3.19	1.89	Metabolism	94	U5GGW1	Uncharacterized protein	POPTR_0004s22170		AT5G60700		'misc.UDP glucosyl and glucoronyl transferases'							#N/A	#N/A	#N/A	#N/A
Potri.010G232000	-0.46		-0.54	-0.74	Metabolism	95	B9HUW8	Uncharacterized protein	POPTR_0010s23830		AT5G04480	BUP	'misc.UDP glucosyl and glucoronyl transferases'							#N/A	#N/A	#N/A	#N/A
Potri.001G133100	-1.16	-1.63		-1.44	Metabolism	96	U5GMU5	Uncharacterized protein	POPTR_0001s01530	AT1G78270	AT3G53160	UGT73C7, UGT85A4	'misc.UDP glucosyl and glucoronyl transferases'	GT1						#N/A	#N/A	#N/A	#N/A
Potri.002G256200	0.39		0.53	0.31	Metabolism	97	B9GRC8	Uncharacterized protein	POPTR_0002s25790	AT2G20370	AT2G20370	MUR3	'misc.UDP glucosyl and glucoronyl transferases'	GT47		XG	XG biosynthesis			#N/A	#N/A	#N/A	#N/A
Potri.009G010900	1.48	2.06	2.93	1.52	Metabolism	98	B9HQB9	Uncharacterized protein	POPTR_0009s01610		AT5G60700		'misc.UDP glucosyl and glucoronyl transferases'							#N/A	#N/A	#N/A	#N/A
Potri.015G087900			-0.96	-0.9	Metabolism	99	B9IF27	Uncharacterized protein	POPTR_0015s09940, fgenesh4_pg.C_LG_XV000623		AT4G38040	AT4G38040	'misc.UDP glucosyl and glucoronyl transferases'	GT47		Uncharacterized				#N/A	#N/A	#N/A	#N/A
Potri.016G014500	1.72	0.84		1.23	Metabolism	100	B9IH89	Uncharacterized protein	POPTR_0016s01620, eugene3.00160092	AT1G07250	AT1G07250	UGT71C4	'misc.UDP glucosyl and glucoronyl transferases'	GT1						-0.514811	-0.346652	-0.783662	-0.580091
Potri.016G020700			-0.66	-0.45	Metabolism	101	U7DZY6	Uncharacterized protein	POPTR_0098s00270	AT1G22380	AT1G22360	UGT85A2, UGT85A3	'misc.UDP glucosyl and glucoronyl transferases'	GT1						#N/A	#N/A	#N/A	#N/A
Potri.017G052300	-0.85	-0.94		-0.87	Metabolism	102	B9IJF0	Uncharacterized protein	POPTR_0017s07930, gw1.XVII.395.1	AT1G22360	AT1G22360	UGT85A2	'misc.UDP glucosyl and glucoronyl transferases'	GT1						#N/A	#N/A	#N/A	#N/A
Potri.018G043700		0.54	0.79	0.5	Metabolism	103	B9IKI9	Uncharacterized protein	POPTR_0018s00290		AT4G32790	AT4G32790	'misc.UDP glucosyl and glucoronyl transferases'	GT47		Uncharacterized				#N/A	#N/A	#N/A	#N/A
Potri.018G125000			-0.49	-0.52	Metabolism	104	U7DZD9	Uncharacterized protein	POPTR_0025s00770		AT5G20260	AT5G20260	'misc.UDP glucosyl and glucoronyl transferases'	GT47		Pectin	Pectin biosynthesis			#N/A	#N/A	#N/A	#N/A
Potri.004G070800			1.09	1.18	Metabolism	105				AT3G16520	AT3G16520	UGT88A1	'misc.UDP glucosyl and glucoronyl transferases'	GT1						-1.09524	-0.6005	-1.13577	-0.690363
Potri.006G171200	-0.7	-1.11	-0.68		Metabolism	106			POPTR_0006s18650	AT5G17050	AT5G17050	UGT78D2	'misc.UDP glucosyl and glucoronyl transferases'	GT1						#N/A	#N/A	#N/A	#N/A
Potri.007G141900	1.12		1.76	1.33	Metabolism	107					AT1G05670	AT1G05670	'misc.UDP glucosyl and glucoronyl transferases'	GT1						#N/A	#N/A	#N/A	#N/A
Potri.003G176000			0.95	0.55	Metabolism	108	B9H015	Purple acid phosphatase (EC 3.1.3.2)	POPTR_0003s17460	AT4G13700	AT4G13700	PAP23	'misc.acid and other phosphatases'							#N/A	#N/A	#N/A	#N/A
Potri.012G042200	-0.54	-0.72	-0.57	-0.51	Metabolism	109	B9I4U1	Purple acid phosphatase (EC 3.1.3.2)	POPTR_0012s03910, fgenesh4_pm.C_LG_XII000013, Pt-ACP5.3	AT3G17790	AT3G17790	PAP17	'misc.acid and other phosphatases'							#N/A	#N/A	#N/A	#N/A
Potri.001G054700			-0.45	-0.39	Metabolism	110	B9GMJ1	Uncharacterized protein	POPTR_0001s14000	AT5G11860	AT5G11860	SSP5	'misc.acid and other phosphatases'							#N/A	#N/A	#N/A	#N/A
Potri.001G144000			-0.54	-0.37	Metabolism	111	U5GN63	Uncharacterized protein	POPTR_0001s02660, fgenesh4_pg.C_scaffold_29000189	AT2G35320	AT2G35320	EYA	'misc.acid and other phosphatases'							#N/A	#N/A	#N/A	#N/A
Potri.001G191000			0.67	1.09	Metabolism	112	B9GGN7	Uncharacterized protein	POPTR_0001s19180		AT4G25150	AT4G25150	'misc.acid and other phosphatases'							#N/A	#N/A	#N/A	#N/A
Potri.001G246300	-0.82	-0.8	-0.72	-1.01	Metabolism	113	B9GJ69	Uncharacterized protein	POPTR_0001s25350	AT3G54020	AT3G54020	AtIPCS1	'misc.acid and other phosphatases'							#N/A	#N/A	#N/A	#N/A
Potri.001G282500	-0.64	-0.54	-1.12	-0.55	Metabolism	114	U5GRL2	Uncharacterized protein	POPTR_0001s28930, grail3.0053022201		AT2G30170	PBCP	'misc.acid and other phosphatases'							#N/A	#N/A	#N/A	#N/A
Potri.003G034600	1.58		2.35	0.8	Metabolism	115	B9MWQ6	Uncharacterized protein	POPTR_0003s02940, gw1.44.174.1		AT1G17710	PEPC1	'misc.acid and other phosphatases'							#N/A	#N/A	#N/A	#N/A
Potri.007G021600	1.26		0.49	0.42	Metabolism	116	B9HF39	Uncharacterized protein	POPTR_0007s13230		AT5G66450	LPPepsilon2	'misc.acid and other phosphatases'							#N/A	#N/A	#N/A	#N/A
Potri.007G028900	-0.62	-0.39	-0.95	-0.39	Metabolism	117	B9HEU1	Uncharacterized protein	POPTR_0007s12510		AT5G66720	AT5G66720	'misc.acid and other phosphatases'							#N/A	#N/A	#N/A	#N/A
Potri.014G042200	-0.56	-0.39	-0.34	-0.47	Metabolism	118	B9MVD8	Phospholipid/glycerol acyltransferase family protein	POPTR_0014s04170, eugene3.00400170		AT1G80950	LPEAT1	'misc.acyl transferases'							#N/A	#N/A	#N/A	#N/A
Potri.002G013400	-1.84	-1.54			Metabolism	119	B9GQ44	Alcohol dehydrogenase family protein	POPTR_0002s01480, estExt_fgenesh4_pg.C_LG_II0121		AT5G42250	AT5G42250	'misc.alcohol dehydrogenases'							#N/A	#N/A	#N/A	#N/A
Potri.004G067000	0.52	0.66	1.52	1.43	Metabolism	120	B9H299	Alcohol dehydrogenase family protein	POPTR_0004s06560, gw1.IV.2461.1		AT5G24760	AT5G24760	'misc.alcohol dehydrogenases'							#N/A	#N/A	#N/A	#N/A
Potri.019G041500	-0.7	-1.05	-1.05		Metabolism	121	B9IPW1	Alpha-hydroxynitrile lyase family protein	POPTR_0019s05810		AT1G22430	AT1G22430	'misc.alcohol dehydrogenases'							#N/A	#N/A	#N/A	#N/A
Potri.014G193800		1.7	2.28	1.67	Metabolism	122	B9IBD3	Uncharacterized protein	POPTR_0014s18630	AT5G43940	AT5G43940	HOT5	'misc.alcohol dehydrogenases'							#N/A	#N/A	#N/A	#N/A
Potri.T107200	-1.03		-1.81	-0.6	Metabolism	123				AT1G77120	AT1G77120	ADH1	'misc.alcohol dehydrogenases'							-0.00683756	0.350398	0.688549	0.558527
Potri.011G115000			1.43	1.03	Metabolism	124	B9HZQ8	Uncharacterized protein	POPTR_0011s11560, estExt_fgenesh4_pm.C_LG_XI0275		AT5G57850	ADCL	'misc.aminotransferases.aminotransferase class IV family protein'							#N/A	#N/A	#N/A	#N/A
Potri.014G127200		0.6	0.75	1.32	Metabolism	125	A9PBN3	Epoxide hydrolase family protein	POPTR_0014s12200, estExt_Genewise1_v1.C_LG_XIV2465		AT4G02340	AT4G02340	'misc.misc2'							#N/A	#N/A	#N/A	#N/A
Potri.019G065700			0.48	0.62	Metabolism	126	A9PG84	Oxidoreductase family protein	POPTR_0019s09370, estExt_Genewise1_v1.C_1250138		AT3G56460	AT3G56460	'misc.misc2'							#N/A	#N/A	#N/A	#N/A
Potri.001G346700	-0.47		-1.12	-0.53	Metabolism	127	B9GI48	Peptide deformylase (EC 3.5.1.88)	POPTR_0001s35190, gw1.I.2525.1, PDF2	AT5G14660	AT5G14660	PDF1B	'misc.misc2'							#N/A	#N/A	#N/A	#N/A
Potri.004G073700	0.48	0.6	1.56	1.22	Metabolism	128	B9H3L4	Uncharacterized protein	POPTR_0004s07200	AT4G25720	AT4G25720	QC	'misc.misc2'							#N/A	#N/A	#N/A	#N/A
Potri.013G134800	1.23	1.13	0.76	0.58	Metabolism	129	B9I5J8	Uncharacterized protein	POPTR_0013s13860, gw1.XIII.3356.1		AT4G02340	AT4G02340	'misc.misc2'							#N/A	#N/A	#N/A	#N/A
Potri.013G161100		1.94	1.94	1.88	Metabolism	130	B9I790	Uncharacterized protein	POPTR_0013s15700	AT5G58240	AT5G58240	FHIT	'misc.misc2'							#N/A	#N/A	#N/A	#N/A
Potri.019G079000	-0.85	-0.55	-2.01	-0.81	Metabolism	131	B9IQE7	Uncharacterized protein	POPTR_0019s10780		AT1G35420	AT1G35420	'misc.misc2'							#N/A	#N/A	#N/A	#N/A
Potri.007G053800	-2.37	-1.68	-2.23	-2.31	Metabolism	132					AT4G37560	IAMH2	'misc.misc2'							#N/A	#N/A	#N/A	#N/A
Potri.T121700		0.31	0.38	0.51	Metabolism	133					AT4G02340	AT4G02340	'misc.misc2'							#N/A	#N/A	#N/A	#N/A
Potri.010G010700	1.88	1.31			Metabolism	134					AT4G15960		'misc.misc2'							#N/A	#N/A	#N/A	#N/A
Potri.006G094900	-0.53	-0.59	-1.33	-0.8	Metabolism	135	B9HCH8	Alpha-amylase inhibitor alpha subunit family protein	POPTR_0006s09600, fgenesh4_pg.C_LG_VI000762		AT5G01090	AT5G01090	'misc.myrosinases-lectin-jacalin'							#N/A	#N/A	#N/A	#N/A
Potri.011G053200			-0.85	-0.58	Metabolism	136	B9NEW8	Lectin protein kinase	POPTR_0011s05300, gw1.773.1.1		AT4G04960	LecRK-VII.1	'misc.myrosinases-lectin-jacalin'							#N/A	#N/A	#N/A	#N/A
Potri.001G391200	1.49	3.26	4.04	4.6	Metabolism	137	U5GVQ1	Uncharacterized protein	POPTR_0001s40180		AT1G78860	GAL2	'misc.myrosinases-lectin-jacalin'							#N/A	#N/A	#N/A	#N/A
Potri.006G088900	1.18	0.73		0.68	Metabolism	138	B9HBU6	Uncharacterized protein	POPTR_0006s08970	AT2G37710	AT2G37710	LecRK-IV.1	'misc.myrosinases-lectin-jacalin'							1.24642	1.13649	1.80334	1.76626
Potri.002G030400			-0.69	-1.02	Metabolism	139	B9GRI6	Uncharacterized protein	POPTR_0002s03180		AT1G19715		'misc.myrosinases-lectin-jacalin'							#N/A	#N/A	#N/A	#N/A
Potri.006G088600	1.21	0.98			Metabolism	140	U5GC68	Uncharacterized protein	POPTR_0006s08940	AT2G37710	AT2G37710	LecRK-IV.1	'misc.myrosinases-lectin-jacalin'							1.24642	1.13649	1.80334	1.76626
Potri.007G004300			1.45	1.29	Metabolism	141	U5G8P9	Uncharacterized protein	POPTR_0007s15000		AT5G10530	LecRK-IX.1	'misc.myrosinases-lectin-jacalin'							#N/A	#N/A	#N/A	#N/A
Potri.010G200600	-0.73	-0.89	-0.64		Metabolism	142	B9HT81	Uncharacterized protein	POPTR_0010s20820		AT3G55550	LecRK-S.4	'misc.myrosinases-lectin-jacalin'							#N/A	#N/A	#N/A	#N/A
Potri.011G053100	-0.71		-0.7	-0.47	Metabolism	143	U5FYE8	Uncharacterized protein	POPTR_0011s05290		AT4G04960	LecRK-VII.1	'misc.myrosinases-lectin-jacalin'							#N/A	#N/A	#N/A	#N/A
Potri.005G232400			-1.16	-1.62	Metabolism	144					AT1G19715		'misc.myrosinases-lectin-jacalin'							#N/A	#N/A	#N/A	#N/A
Potri.017G010900		3.38	3.45	4.21	Metabolism	145					AT3G16460	JAL34	'misc.myrosinases-lectin-jacalin'							#N/A	#N/A	#N/A	#N/A
Potri.012G062100			-0.36	-0.38	Metabolism	146					AT1G18610	AT1G18610	'misc.myrosinases-lectin-jacalin'							#N/A	#N/A	#N/A	#N/A
Potri.006G100600	-1.03	-0.94	-2.13	-0.61	Metabolism	147	B9HCW9	Rhodanese-like domain-containing family protein	POPTR_0006s10150, eugene3.00060873		AT3G08920	AT3G08920	'misc.rhodanese'							#N/A	#N/A	#N/A	#N/A
Potri.002G239800	-0.6	-0.61	-0.8		Metabolism	148	B9GNH9	Uncharacterized protein	POPTR_0002s24080, eugene3.00002449		AT3G25480	AT3G25480	'misc.rhodanese'							#N/A	#N/A	#N/A	#N/A
Potri.015G029600	-0.66	-0.64	-0.76	-0.57	Metabolism	149	U5FPE7	Uncharacterized protein	POPTR_0015s05490, fgenesh4_pg.C_scaffold_122000036		AT1G17850	AT1G17850	'misc.rhodanese'							#N/A	#N/A	#N/A	#N/A
Potri.015G086100	-1.28	-1.19	-1.73	-0.74	Metabolism	150	B9IF10	Uncharacterized protein	POPTR_0015s09770, eugene3.00150651		AT4G24750	AT4G24750	'misc.rhodanese'							#N/A	#N/A	#N/A	#N/A
Potri.004G200100	-0.91	-0.71	-1.44	-0.74	Metabolism	151	B9MYU7	Alcohol dehydroge family protein	POPTR_0004s21040, Pt-CTS2.8, eugene3.00660146		AT3G26770		'misc.short chain dehydrogenase/reductase (SDR)'							#N/A	#N/A	#N/A	#N/A
Potri.001G024300		-0.65	-0.66	-0.57	Metabolism	152	B9GM33	GLUCOSE INSENSITIVE 1 family protein	POPTR_0001s06170, eugene3.00010285, Pt-ABA2.1	AT1G52340	AT1G52340	ABA2	'misc.short chain dehydrogenase/reductase (SDR)'							#N/A	#N/A	#N/A	#N/A
Potri.015G146600	0.93	0.6	0.55		Metabolism	153	B9IDA6	Short-chain dehydrogenase Tic32 family protein	POPTR_0015s12880, gw1.XV.3431.1		AT4G23420	AT4G23420	'misc.short chain dehydrogenase/reductase (SDR)'							#N/A	#N/A	#N/A	#N/A
Potri.006G105900			2.63	1.6	Metabolism	154	B9HD90	Short-chain dehydrogenase/reductase family protein	POPTR_0006s10660, eugene3.00060925		AT3G51680		'misc.short chain dehydrogenase/reductase (SDR)'							#N/A	#N/A	#N/A	#N/A
Potri.016G035200		0.56	1.16	1.09	Metabolism	155	B9IHP7	Short-chain dehydrogenase/reductase family protein	POPTR_0016s03440, estExt_fgenesh4_pm.C_LG_XVI0089		AT1G63380	AT1G63380	'misc.short chain dehydrogenase/reductase (SDR)'							#N/A	#N/A	#N/A	#N/A
Potri.016G129100		0.97	1.96	1.7	Metabolism	156	B9IGL6	Short-chain dehydrogenase/reductase family protein	POPTR_0016s13680, eugene3.00161238		AT3G51680		'misc.short chain dehydrogenase/reductase (SDR)'							#N/A	#N/A	#N/A	#N/A
Potri.006G083900	1.22		1.13	1.12	Metabolism	157	B9HBK4	Uncharacterized protein	POPTR_0006s08410		AT2G37540	AT2G37540	'misc.short chain dehydrogenase/reductase (SDR)'							#N/A	#N/A	#N/A	#N/A
Potri.007G086600	-0.36	-0.59	-0.77	-0.51	Metabolism	158	B9HFQ2	Uncharacterized protein	POPTR_0007s06080, POPTR_0007s06090		AT5G10050	AT5G10050	'misc.short chain dehydrogenase/reductase (SDR)'							#N/A	#N/A	#N/A	#N/A
Potri.008G149200		2.36	4.52	3.79	Metabolism	159	B9HJU2	Uncharacterized protein	POPTR_0008s14850, gw1.VIII.1018.1		AT1G54870	ChlADR	'misc.short chain dehydrogenase/reductase (SDR)'							#N/A	#N/A	#N/A	#N/A
Potri.012G125900	0.77	0.61	0.57	0.57	Metabolism	160	B9I4N3	Uncharacterized protein	POPTR_0012s14730, eugene3.00121256	AT3G12800	AT3G12800	SDRB	'misc.short chain dehydrogenase/reductase (SDR)'							#N/A	#N/A	#N/A	#N/A
Potri.015G104800	-0.69	-0.57	-1.4	-0.58	Metabolism	161	B9IFJ9	Uncharacterized protein	POPTR_0015s11620, grail3.0005035201		AT2G47140	SDR5	'misc.short chain dehydrogenase/reductase (SDR)'							#N/A	#N/A	#N/A	#N/A
Potri.018G081200	-0.77		-1.56	-1.08	Metabolism	162	B9ILM8	Uncharacterized protein	POPTR_0018s08790	AT4G13250	AT4G13250	NYC1	'misc.short chain dehydrogenase/reductase (SDR)'							#N/A	#N/A	#N/A	#N/A
Potri.002G064000	0.65	0.64	0.91	0.62	Metabolism	163	B9GT71	Alliinase family protein	POPTR_0002s06450, gw1.II.3046.1, Pt-ATMEPCT.1		AT1G34060	TAR4	'secondary metabolism.sulfur-containing.misc.alliinase'							#N/A	#N/A	#N/A	#N/A
Potri.004G072500	0.54	0.46		0.39	Metabolism	164	B9H3M5	Uncharacterized protein	POPTR_0004s07100, gw1.IV.4016.1		AT5G52810	SARD4	'secondary metabolism.unspecified'							#N/A	#N/A	#N/A	#N/A
Potri.001G442600	0.79		1.29	0.86	Metabolism	165	B9GIE7	ACT domain-containing family protein	POPTR_0001s43320, eugene3.00012857		AT2G36840	ACR10								#N/A	#N/A	#N/A	#N/A
Potri.010G207700	-0.46	-0.53	-0.89	-0.98	Metabolism	166	B9HTK9	ACT domain-containing family protein	POPTR_0010s21480, POPTR_0010s21470, estExt_Genewise1_v1.C_LG_X2258		AT2G39570	ACR9								#N/A	#N/A	#N/A	#N/A
Potri.001G237100	-0.9	-0.53	-0.98		Metabolism	167	B9GER1	ACT domain-containing family protein	POPTR_0001s24370, estExt_fgenesh4_pm.C_LG_I0693		AT2G39570	ACR9								#N/A	#N/A	#N/A	#N/A
[truncated: 6,351 more rows]

## Sheet: Tab S3-DE genes in WP lines
Table S3. All differentially expressed genes in each transgenic WP:PcGCE line, WP:PcGCE- 8 and -14, and each leaf developmental stage, leaf 21 and leaf 23, sorted according to MAPMAN biological process. Shown are log2(fold change) expression data for genes with Padj<0.05 and abs(log2FC)> 0.3.
[truncated: 66 more rows]

[truncated: 7 more sheets: Tab S4-Hormonomics, Tab S5-Metabolomics, TabS6-DE genes L8 and L11, Tab S7-enrichment l8l11, Tab S8-primers, Tab S9-hormones, Tab S10-ENA sample codes]
